# Supplementary material for: Parsing digital or analog TCR performance through piconewton forces
Source: Sci Adv. 2024 Aug 14;10(33):eado4313. doi: 10.1126/sciadv.ado4313 (PMC11323890; doi:10.1126/sciadv.ado4313)
Supplement: Supplementary file 2 — Movies S1 to S3 [file sciadv.ado4313_movies_s1_to_s3.zip]

Archive with 3 entries (3 files):
- ado4313_movie_s3.mov
- ado4313_movie_s2.mov
- ado4313_movie_s1.mov
