# Supplementary material for: Parsing digital or analog TCR performance through piconewton forces
Source: Sci Adv. 2024 Aug 14;10(33):eado4313. doi: 10.1126/sciadv.ado4313 (PMC11323890; doi:10.1126/sciadv.ado4313)
Supplement: Supplementary file 3 — Data S1 to S8 [file sciadv.ado4313_data_s1_to_s8.zip]

Archive with 8 entries (8 files):
- ado4313_data_s5.xlsx
- ado4313_data_s7.xlsx
- ado4313_data_s3.xlsx
- ado4313_data_s1.xlsx
- ado4313_data_s6.xlsx
- ado4313_data_s8.pdf
- ado4313_data_s4.pdf
- ado4313_data_s2.pdf
