# Supplementary material for: Parsing digital or analog TCR performance through piconewton forces
Source: Sci Adv. 2024 Aug 14;10(33):eado4313. doi: 10.1126/sciadv.ado4313 (PMC11323890; doi:10.1126/sciadv.ado4313)
Supplement: Supplementary file 3 — Data S1 to S8 [file sciadv.ado4313_data_s1_to_s8.zip › ado4313_data_s5.xlsx]

## Sheet: Gene_TPM
	PA25_LN_m01	PA25_LN_m02	PA25_LN_m03	PA25_Lung_m01	PA25_Lung_m02	PA25_Lung_m03	PA27_LN_m01	PA27_LN_m02	PA27_LN_m03	PA27_Lung_m01	PA27_Lung_m02	PA27_Lung_m03	PA59_LN_m01	PA59_LN_m02	PA59_LN_m03	PA59_Lung_m01	PA59_Lung_m02	PA59_Lung_m03
HOXD12	0	2.12539	3.33011	0.524668	0	0.330475	0.886752	0.325006	0	0	0.115627	0.287411	0	5.89783	2.91264	0	0.223026	0
DPYSL3	0	3.95536	4.35764	1.72877	0.171457	1.60138	2.88011	1.63777	4.83766	0.118313	0.762377	1.11431	5.40118	7.83653	6.88746	8.32568	0.908057	3.1956
CYP4F41-PS	0	61.3194	1.13288	0	5.53222	3.14941	2.71319	7.96579	0	0	1.88633	4.69373	0	48.2162	0	72.9177	1.21356	0.467386
ZFP235	0	3.32165	6.325	4.49778	2.11178	3.72965	2.69538	8.18184	8.34507	4.50425	2.25958	1.37248	12.499	7.31245	9.48204	0	2.0335	1.86362
CRTC2	26.5675	36.0805	15.685	51.398	35.9176	38.7971	11.9594	29.518	21.943	42.0023	43.7571	42.5207	10.6845	40.096	52.9079	17.0289	40.0741	35.1437
VMN1R66	72.8632	34.7756	10.5943	2.14661	0.160713	4.20639	7.05046	6.79667	0	17.4793	1.68085	4.96392	22.8076	47.5114	0	21.4463	1.41883	10.6142
LY6A	133.066	160.653	119.945	557.603	594.977	381.128	110.561	256.079	250.127	447.578	662.663	456.232	168.386	178.06	261.575	74.2246	608.686	452.139
TREML4	53.66	1.31094	15.4046	0.606864	1.36328	8.40929	3.07585	15.7892	0	2.35319	3.92125	4.21031	0	18.1958	0	0	0.859652	4.2366
HIST3H2A	8.99824	235.569	157.99	721.956	968.725	642.349	462.249	1558.99	669.581	522.214	886.294	626.863	875.764	461.284	380.466	0	808.473	731.452
NPY4R	0	8.2781	5.21118	1.4598	0.737921	1.37921	1.84992	0.226073	5.16404	1.48592	0.321603	1.59919	10.9857	0	0	0	1.70613	0.477724
ACOT13	0	24.0513	1.17736	14.1185	30.4695	22.462	59.4597	65.3803	5.74759	33.696	42.4076	22.7682	76.3657	4.78289	51.1453	0	22.059	51.4981
4930544M13RIK	0	0	1.24832	2.8855	0	0.330443	1.55064	2.92505	9.45114	0	0	0.574644	0	1.68573	0	0	0.891603	4.46324
PASK	0	5.33426	15.1877	9.87457	10.03	13.438	5.20447	13.4415	14.5773	11.5593	10.4289	10.6196	13.8133	26.2269	12.7233	111.775	16.5353	10.1356
ASB18	0	13.3067	18.8215	0.912638	1.84494	0	0	0.282679	0	2.38868	0	0.499847	0	0	0	9.32597	0.1939	2.09046
REEP2	0	2.33194	12.5594	14.7526	9.33697	11.1053	4.55984	8.24712	0.925708	5.86014	18.7082	10.4457	22.2996	55.4799	9.98742	10.2994	17.7391	15.5433
LYNX1	0	6.2523	4.08184	2.33097	0.162602	2.43019	3.73687	1.29452	1.65368	2.99242	0.496152	0.528424	2.84618	3.09732	6.60401	0	0.683477	1.26284
1500011B03RIK	0	18.4291	12.2458	9.75003	9.30865	10.2353	12.5259	9.81477	9.40731	7.79768	1.4318	3.5602	0	6.52542	6.76571	0	8.97737	3.98825
C330018A13RIK	0	0	0	0	2.12122	0.566489	4.93779	0	0	0	1.18852	0	0	2.88951	0	0	0	0.882916
GM15987	0	9.62938	0	4.0876	2.00185	0	2.82258	7.36679	0.956721	0	1.30823	0.406934	17.1117	0	11.5517	0	0.631257	0.486254
MIGA2	12.4744	9.16736	5.61087	9.10434	1.43045	5.56764	6.87363	7.33693	7.27441	4.73042	3.97499	7.8448	10.0159	38.0359	5.29959	8.68133	4.35924	5.20769
GM15201	0	18.6541	0	0	2.37022	0.805958	0	1.58546	0	5.20946	0	0	4.53242	0	0	0	0	2.93057
B3GAT3	0	0.736978	23.4542	22.2905	28.0484	40.6869	6.91609	71.8604	50.9193	31.2215	46.0873	32.6388	55.5831	68.6912	47.9814	0	41.1732	46.4436
INTS14	0	4.23977	17.2463	31.6984	29.3792	28.5232	10.9717	21.5677	20.705	33.3655	24.5769	25.9102	35.2774	3.23164	8.04444	0	24.2139	32.0144
MGAT1	0	17.3619	7.57364	21.915	26.7948	22.9451	6.25661	24.6161	43.0863	18.017	21.1263	17.5017	46.2164	7.50691	34.3892	72.5373	26.4184	21.2956
OLFR290	0	0	0	2.2363	0	3.94367	0	0	0	0	2.75419	0	0	0	0	0	0	0
SLC34A3	0	2.99787	2.4464	0.308366	0.519662	2.33077	0.911946	0.764078	0	5.381	0	0	0	0	2.3966	0	0.131069	3.02758
4930474N09RIK	0	0	0	0	0	1.25532	3.36493	1.6463	0	0	0	1.09138	0	0	11.8016	0	0.282189	6.52058
4930453N24RIK	74.0113	35.7226	47.5367	55.6972	57.5206	66.2437	25.5438	43.4365	66.217	36.5045	64.2376	46.4495	57.0782	56.3272	107.981	2.31022	77.1118	51.0631
BUB1	0.244415	9.42936	17.0829	27.3472	27.7112	36.0089	17.8913	39.2859	31.9839	32.1548	27.1951	37.5357	46.8723	35.4996	22.1266	8.93032	31.0475	26.854
SNAPC4	0	21.3468	7.00527	24.3128	18.6162	25.8622	3.37607	22.1346	20.9012	20.5421	22.4913	24.7208	39.1996	41.8476	17.8926	36.7068	17.0998	23.3928
FOXO3	0	11.7451	13.6581	17.3275	17.2564	16.835	7.75281	8.8393	15.7296	21.8712	16.3747	11.7878	11.6301	20.3679	15.8434	0	25.9016	13.6406
GLT28D2	0	0	0.572614	1.56372	1.62192	0.757654	0.914894	0.596087	0	0.559749	0.530212	0.52715	0	0	0	0	0	0
PTCRA	0	0	0	0	0	0.373361	0	1.46891	0	1.03428	0	5.84318	0	3.80982	2.63254	0	0	3.49107
PLEKHS1	0	37.2813	23.5967	0	2.26983	3.0045	6.04612	3.82385	3.96968	2.61138	1.60765	5.84071	7.45222	57.677	2.80379	55.0917	0.834879	6.61182
FCF1	0	89.4418	13.1353	195.486	121.686	181.839	124.546	123.264	121.083	225.702	155.922	161.024	186.03	106.689	107.36	45.0014	176.387	165.312
KIF5B	18.2691	41.5534	39.7162	135.431	118.105	110.922	38.8014	107.237	110.238	130.599	117.684	120.08	102.954	79.693	89.1626	44.9224	118.27	107.496
S100A16	0	0	24.7051	0.444938	0.299829	7.84693	1.69117	0.826885	9.73149	4.91703	1.17597	0.731079	0	1.42946	4.93998	0	1.13441	3.7855
ADAMTS20	4.69609	4.43605	6.87835	1.48259	1.07691	1.54449	3.10982	2.68441	0.879705	1.55909	0.251504	0.781079	8.68188	4.94315	5.31827	7.7045	1.01845	2.50129
PPP2R3D	0	10.7081	0	1.71819	1.15832	1.33199	1.11689	4.74856	0	3.69022	1.74763	2.75125	4.68033	5.09388	4.40232	0	3.03382	1.38421
EIF2AK4	21.1494	15.5865	6.03009	13.9515	13.4525	14.4346	8.03026	12.8711	14.9613	25.9707	16.7549	21.4674	18.4991	35.0758	7.64631	10.2064	14.5401	20.9099
GM29089	0	0	0	0	0	0	0	0	0	0	0	0	0	0	0	0	0	0
HIST1H2BM	634.506	1546.56	877.368	1108.04	1333.1	873.239	1759.12	1794.94	2057.46	835.882	1319.42	1127.43	1205.58	1239.32	1454.89	0	1034.96	998.995
CRIP3	0	50.0312	0	3.65846	0.547368	6.65651	0	0	0	0	3.93459	0.445117	5.7598	0	14.4416	0	0.690443	2.12752
SLIT3	0	3.64911	3.77205	1.87642	1.13887	3.30941	4.49443	2.78955	6.59456	5.38494	3.19937	3.01556	13.5099	10.4436	4.16676	0	2.18076	4.74984
ITIH5L-PS	0	2.56958	0	1.51353	0	1.08955	0.79203	1.16076	2.0388	1.67703	1.20761	0.315887	13.2707	1.3886	0	0	0.73545	1.13237
PRAMEF20	0	0	7.75412	0	0	5.18543	2.60719	0.637511	3.97253	1.79562	0	2.2544	1.82239	4.95987	0	119.854	0.655857	7.74474
SIX6	0	9.20998	0	1.26295	0.319364	2.58541	1.80152	1.27126	0	0.642831	0	0.951374	0.838511	20.2777	0.35056	0	1.14104	0.826769
NLRP1A	0	6.33769	8.17177	1.62947	0.703273	2.46332	2.75497	1.6957	3.18462	3.18489	1.03466	2.28539	2.30792	25.1149	3.32892	45.3527	1.33023	5.80304
UPP1	0	0	7.51863	3.55465	0.319358	6.56747	2.80204	4.40406	15.8549	3.58362	4.59262	4.15323	0.839285	33.5005	0	0	8.65961	0.310173
LMO3	41.6915	1.65811	3.4505	1.15104	0.991853	1.12782	1.67581	1.02988	0.822214	2.52952	0.394768	0.910896	6.56647	7.39203	0	0	1.63137	3.18159
CSNKA2IP	0	0	0	4.83889	0	1.7928	4.56648	7.75864	2.19777	2.31766	0.751996	0	0	51.2209	0.632043	0	0	2.60768
ILVBL	0	9.71923	6.34516	12.8844	12.8806	18.0502	5.25688	7.70594	4.2852	13.9557	14.5909	9.12711	11.7996	9.27447	10.6057	0	9.53808	12.6511
TMEM123	0	55.1977	6.06369	114.745	98.8586	80.8716	19.7462	48.4225	43.2438	113.932	115.988	105.623	54.5116	53.2946	37.0927	50.9242	103.222	86.761
PTPN20	0	11.2428	2.1686	1.8922	0.141755	4.50257	3.28734	1.17211	7.02963	0	0	0.806239	5.95594	12.1534	0.700295	0	0.446898	3.16541
LRRC27	0	14.9724	12.5398	3.16102	2.29506	5.97316	5.44553	1.3556	2.81442	0.990079	0.535901	3.59646	9.04103	19.5232	1.07989	0	1.03364	5.72995
NTPCR	0	4.79797	14.8001	8.88339	13.1743	8.95263	0.750632	6.23658	6.85546	3.10033	2.74051	6.65039	3.14584	20.924	3.28768	0	9.6915	12.5983
MMS19	19.9165	10.9028	25.04	35.2413	28.0847	28.5547	9.00447	22.1274	35.0164	36.5275	26.6268	32.2076	30.3464	54.0113	33.7925	52.4461	28.1959	35.2344
UBR2	94.9834	38.3787	24.9308	67.4898	60.5851	52.4058	21.4897	50.4593	54.2939	66.8579	52.8455	59.5529	38.8498	27.3718	51.1831	93.3925	58.3372	56.8456
EIF3D	75.6576	58.2852	45.545	310.502	314.467	342.856	126.633	245.13	215.017	303.509	290.595	338.957	212.974	199.6	154.115	154.529	312.417	344.854
WDR77	0	24.8507	10.5932	20.8377	14.1115	27.8416	6.17598	24.0273	36.4231	18.4706	16.6239	25.2036	22.0402	19.1189	16.4255	0	16.9512	24.0928
2310009B15RIK	0	20.3213	16.5776	14.6586	45.6829	51.4271	45.7855	29.8473	40.541	8.51974	47.7094	22.9021	0	0	13.9476	0	31.0463	24.6302
SLC30A10	0	0	1.17946	0	0	0.468116	0.314144	0.723394	4.23156	1.97631	0.702275	0.698003	0.563886	4.09071	0	0	0.135429	0.347521
LCE1H	0	0	17.9339	2.12209	6.18245	2.67284	0	1.75316	0	0	0	0	0	0	0	0	1.20009	0
DNAJC4	0	13.7338	2.80163	11.6593	14.0383	7.56595	2.98215	19.6993	0	0.821899	17.416	10.06	2.50296	93.1182	26.6736	66.3617	15.9062	15.2572
KCNJ8	0	7.60399	8.8942	2.08566	0.175759	3.12005	2.75393	0	17.4355	1.21319	0	0.142815	6.92411	3.34928	0	0	1.21904	3.24238
BB557941	0	5.89201	0	0	0	0	5.83383	10.3672	0	0	0.96061	0.39839	0	0	6.46229	0	0	2.38022
TNRC6A	34.3127	40.0795	24.7593	58.8774	39.8318	47.592	24.7686	55.1727	50.8331	53.3206	44.7369	48.1322	63.6363	30.6986	47.8914	68.8708	43.4093	40.0054
SDHAF4	0	0	0	6.24412	15.2126	47.1868	7.23022	20.3124	32.2028	2.7225	34.2563	29.8919	0	0	0	88.9181	7.94296	5.10271
EIF4EBP1	0	0	4.052	20.8693	28.0991	35.408	28.7478	36.4129	38.3867	23.2815	13.8647	21.4522	12.0699	16.4308	0	0	30.0193	40.6797
AHCTF1	36.1424	22.5652	18.2145	53.0735	44.5595	57.0058	18.4157	50.4653	44.1299	55.6943	36.3881	54.7591	63.0881	27.6628	35.4331	47.9729	42.0015	56.9034
CMAS	0	7.13663	5.08251	82.2921	47.4983	51.9588	13.0237	48.6208	57.6976	71.506	51.8681	50.4471	17.7273	56.6029	16.0058	4.91162	46.4585	54.7762
ADCY5	0	1.27476	1.66448	2.2723	0.825205	1.37625	1.55168	1.8406	3.48326	0	1.96569	1.7238	2.16618	10.3826	5.91919	0	0.594605	1.37319
LMO2	0	2.36958	10.1517	4.38755	5.42149	2.99386	3.70672	5.66236	4.233	7.23077	3.54422	1.20163	20.0701	68.1214	7.30706	0	2.17548	3.11099
ARHGEF10	0	8.92491	0.981028	11.0142	5.30567	10.7605	1.61524	2.85432	0.433511	10.4607	9.36709	9.3595	2.98468	2.52613	0	0	7.50277	9.34432
RILPL2	79.4177	35.3865	35.6129	212.09	194.37	215.567	26.6417	112.404	150.728	172.584	229.231	200.717	73.0785	97.506	80.8484	22.3098	245.411	199.735
VMN1R208	0	0	0	1.84801	0	8.14728	0	0	0	0	0.406385	0	0	0	0	0	0	0
ACER2	0	1.74451	0.747413	0.201838	1.90557	2.20367	1.47874	1.667	7.43963	3.6789	3.14465	1.40068	2.14408	3.4566	0	33.0448	2.17406	0.616621
1700011L22RIK	0	12.4689	4.74792	1.71105	0.575946	4.84941	1.08273	4.77021	0	0.49751	0	3.27869	19.6992	33.0052	1.89963	0	0.726505	5.59684
KRT81	40.9989	4.86914	4.47006	0	1.51912	0.473232	3.96701	3.25794	0	2.62205	0.165516	1.85188	16.6298	8.44728	0	26.1125	0	4.91741
CDPF1	0	0	21.2971	4.98823	12.1434	21.267	0.971459	7.60691	28.6504	20.0832	14.8584	11.7652	0	46.8697	10.2241	0	14.0137	21.0877
ELK1	0	1.17124	5.30472	10.0283	6.64012	20.3726	4.42909	9.84953	11.8499	11.772	11.0731	16.5312	10.2372	8.12349	3.20989	3.69709	12.1375	10.1724
SLCO3A1	16.364	24.0485	8.37145	25.099	17.8257	19.7163	12.4469	24.2003	31.8984	26.2337	19.0175	22.8021	15.3936	20.1014	31.7933	105.348	19.7175	19.3533
4931440P22RIK	0	7.2944	0	2.62628	1.51719	2.36314	0	0.929653	2.41316	4.58274	3.47141	1.02751	0	10.8469	2.91588	0	3.50786	4.91115
FMO5	0	5.88694	1.98173	1.3622	0.382775	0.715028	1.63143	1.61726	3.64882	3.2357	0.150174	2.48772	4.42143	0.364494	2.14263	0	0.386139	2.9726
TEPSIN	0	18.0127	16.8886	6.5041	5.58099	8.93844	1.89887	12.7461	11.5583	11.0061	7.81909	8.68081	6.28143	25.8258	30.7238	0	7.03793	7.12163
C1QTNF12	0	0	0	9.70594	10.3847	14.3841	0.482078	4.2443	2.9389	2.98852	0.502786	7.19129	8.08869	9.17322	1.90165	90.9704	9.94458	11.2083
LINGO2	0	1.79782	2.83649	0.123261	1.28844	0.388204	1.19832	1.60339	1.1094	1.64917	0	0.877906	7.8562	13.0611	6.15854	0	0.995787	0.726243
UQCRH	0	52.0337	120.062	252.833	406.338	302.487	170.965	210.817	166.192	251.127	387.453	380.758	150.761	281.475	173.498	298.339	439.904	361.889
OLFR705	0	12.9776	0	0	0	1.68248	0.751229	4.41339	0	0	2.74173	1.94998	17.3496	0	11.8632	0	0	0
SLC25A40	0	23.9602	32.8121	31.652	19.3151	18.1906	12.9845	27.7643	35.9516	37.4951	21.4887	15.4409	34.3614	40.0674	37.4514	0	17.1876	13.0061
2310057N15RIK	0	0	0	3.99869	0.538462	0	0	1.48637	0	1.86033	0	0.437867	0	17.9959	0	0	0	3.1393
UTP3	0	121.078	41.8458	182.223	143.829	146.48	212.587	154.414	157.235	162.625	166.35	154.823	174.378	97.4533	128.369	118.607	130.581	156.517
GM16853	0	7.31079	1.10139	1.38836	0.584867	3.49794	1.02636	5.80526	4.01823	0.605665	1.8353	0.570359	0	14.494	14.2585	0	0.885105	0.681531
C87977	0	0	3.9522	1.14973	0.129146	1.44834	4.6945	1.89925	2.46504	4.01243	0	1.25949	0	0	0	0	0	1.25415
NEK11	0	11.03	0	2.89927	0.25495	6.98713	2.13055	2.49872	0	0.293297	2.44473	2.76214	7.14214	4.85819	2.79914	0	0.643016	0.990154
OLFR804	0	0	2.84961	0	0	0	0	0	0	3.13537	0	0	0	0	6.98358	0	0	0
ASAP3	32.4927	12.5345	4.90997	2.32031	4.17286	2.4359	4.34355	1.57415	0.994437	3.98504	1.85153	1.63446	6.45538	15.965	7.72873	24.4234	1.40944	2.74872
MCTS2	0	7.54701	6.4656	24.4748	58.8018	27.8918	9.82509	41.1592	27.0274	21.0074	51.7298	51.6683	12.3881	22.4928	33.6408	0	41.543	38.8734
DLEU7	0	0	3.1362	0	0.761132	4.62549	4.05448	3.14962	3.6348	0	0	1.23747	0	14.5221	0	103.861	2.15994	1.84834
ST8SIA1	0	10.8508	10.3042	1.99503	2.00698	1.87433	4.05976	4.06337	6.69474	1.41629	0.298269	0.926336	11.3742	8.46819	10.9628	20.2121	1.95555	2.78936
MARK4	0	8.23523	26.8023	41.7063	47.1593	32.3898	8.46287	24.8166	21.534	59.6484	41.8992	44.709	21.704	18.2452	36.1815	0	52.3559	31.3104
GM8579	0	0	10.5268	5.97838	0	8.36671	12.3144	0.823152	8.5607	0	0	1.45403	0	0	20.6483	0	2.25431	1.73747
ACSM4	0	0	2.2561	3.63377	0.212993	1.79123	1.46841	2.1531	12.1928	3.85969	0.835483	2.25009	2.79745	23.3435	0	0	3.22327	1.24092
STAMOS	0	0	5.4877	0	0	3.63401	4.37809	10.0102	0	13.4204	3.55023	1.26327	4.08885	196.735	15.3743	0	0	0.754761
ARHGEF7	0	1.3357	2.41988	18.6673	22.0674	23.8802	5.26088	17.2552	20.5562	21.1912	20.2455	20.0941	24.2212	14.8187	20.6806	19.9068	20.3966	16.7805
C030018K13RIK	0	0	1.51715	0.478188	0	0.301188	2.01932	3.85096	0	7.50939	1.47432	1.57137	3.38714	18.4364	14.3346	0	2.03184	5.00709
CERS3	9.01798	0	6.46764	3.18101	0.80431	2.88026	2.77262	0.985225	2.30098	0	0.175295	0.980243	7.39209	3.8308	2.2074	42.3031	0.845218	2.21246
SLC27A3	0	8.55036	3.95392	3.07822	1.58099	5.35502	5.07828	4.90325	0	1.02315	1.16282	1.44531	7.78627	5.64968	0	0	1.61994	3.64592
PDGFRB	34.5648	6.70424	7.842	1.32149	2.82861	1.88193	3.74013	3.91491	4.43245	1.20324	3.44579	2.51831	15.055	30.2562	3.31726	68.2042	2.34532	2.03118
E030030I06RIK	0	4.28799	3.73248	0	1.48662	0.555627	1.11808	1.09288	0	1.19725	0	2.57713	10.4128	0	4.57056	38.4867	0.499936	0.962328
KCTD14	0	0.420768	7.21073	1.68787	1.31296	7.52382	2.08468	1.93025	6.01138	3.32302	5.95164	1.13799	0	35.8618	0	0	1.76611	2.71959
NETO2	0	3.34232	5.15514	2.99041	3.61628	3.37754	3.18199	5.62091	5.9661	3.23922	1.13685	2.42934	9.31067	3.31098	3.54923	5.48749	1.40309	5.26561
ANKRD34C	0	0	9.83249	0	0.0908133	0.339398	1.13835	1.16824	5.54407	0	0	0.590339	0	6.05714	8.67473	0	0.458089	0.176351
TYSND1	0	0	13.8049	12.6818	11.6305	14.1182	4.98418	11.8751	10.6213	17.4981	22.7462	16.317	9.9219	9.47276	9.49606	0	14.291	13.5131
GM14057	0	6.71697	1.01194	2.07278	2.257	6.02576	0.6736	7.90154	0.410171	2.59682	2.24845	3.31887	0	0	3.89461	56.0807	1.49093	1.04362
OLFR287	0	10.2688	0	1.58455	1.0679	0.499023	4.68496	2.69934	11.2114	0	1.22168	0	0	13.9983	0	0	0.336694	2.59266
KLHDC1	2.38326	4.59924	7.03716	11.8868	4.78319	3.35244	9.74284	18.2438	22.8217	2.88946	2.65792	1.94358	29.53	33.0542	10.2429	0	4.52415	5.34155
1700016K19RIK	0	36.2504	30.318	5.13034	5.02277	24.6742	11.0159	4.62322	25.2255	31.4606	3.69213	6.63842	54.5243	38.9899	10.3559	0	5.14801	8.54261
UGGT1	33.399	35.5921	19.566	64.9061	62.1787	59.1937	16.2043	52.5766	56.2941	74.3009	65.8689	63.1518	51.2828	52.1254	52.8057	20.4093	71.0999	56.0111
OLFR483	0	13.0367	0	0	0	6.1972	0.377323	0	0	0	0	0	0	5.75198	18.869	0	0	4.6814
1700007L15RIK	0	0	0	1.93176	0.866098	0	0	10.3732	6.6383	0	0	2.11433	0	24.8597	0	0	0	3.36865
VAULTRC5	0	0	184.078	0	56.2012	20.1465	337.985	66.3011	112.114	61.8309	27.3085	23.1653	0	34.9023	82.9058	0	44.5033	69.2133
ISCA1	0	0	2.87373	35.6821	41.0187	21.22	8.87531	22.216	16.7756	37.0845	25.5385	39.883	1.28289	13.9639	9.65282	0	28.9441	31.297
MTX2	0	0	12.5385	33.749	34.6123	33.3211	10.5247	18.8356	48.5207	9.54883	20.079	30.6359	29.0764	33.2206	43.2082	0	19.3737	24.2723
ZBTB4	0	5.65371	5.78273	7.4421	4.44422	5.02954	2.75281	3.26529	5.97998	7.30565	5.64124	5.86139	12.2148	11.6984	10.1566	87.9121	2.90089	4.66922
SETDB1	18.5613	28.1624	16.355	58.8694	35.6567	42.5117	8.7687	34.3795	28.0605	48.1939	35.4029	45.9801	38.8761	35.9032	24.6792	0	31.2736	44.9766
PLEKHA8	15.5092	0	1.11595	0.922865	0.97808	2.71276	1.41187	1.68772	2.48602	1.38048	2.28693	0.770481	5.13496	1.97542	5.7576	0	0.710098	1.66869
SLC8B1	0	12.5176	7.75147	5.22566	5.82096	8.44348	3.07229	9.42955	9.35001	8.19399	8.4129	4.60521	16.4933	22.6198	5.29745	0	7.05076	7.88242
OLFR899	0	0	0	0	0	0	0	0	0	0	0	0	0	0	0	0	0	0
SEC24A	8.20893	21.8436	10.1932	32.791	26.8129	35.0988	11.1275	30.6495	30.4707	33.362	19.2682	32.611	49.4857	27.8826	33.1437	25.1812	27.9252	28.9589
CMC1	5.52888	2.13529	48.6124	24.0592	30.411	38.1947	45.0711	31.8513	25.4518	23.7677	15.0879	35.0116	17.5106	74.1451	13.9045	121.14	14.559	27.6032
DEFA26	0	0	0	0	0	7.62866	0	0	0	0	0	0	0	19.6564	0	242.063	0	11.8369
VSTM2L	0	0	5.65624	0	0	3.4553	2.08457	4.41802	0	0.63813	0	0.300434	0	0	2.4363	0	0	2.51296
IPO4	0	23.8432	10.8963	30.4072	35.4412	47.9855	13.5423	34.734	12.4026	36.327	35.1744	42.8107	37.3377	19.4238	26.682	0	35.3086	49.7638
CIZ1	12.5104	63.5123	21.7686	54.1849	49.8144	46.2885	31.8845	45.2786	47.1246	50.3852	54.6871	47.0225	86.7413	88.1055	48.738	72.1697	59.5684	43.4877
CDK2AP1	0	33.7684	12.6429	117.113	110.896	85.7346	31.8366	108.637	99.4291	86.2987	122.016	106.44	33.6623	72.9067	66.7139	122.726	116.168	114.348
CTH	48.4034	13.255	8.96223	0	2.10049	6.87075	2.79743	0.965338	5.0117	0.4532	0	0.640159	51.7385	28.7846	4.32542	0	0.165564	0.764936
MMP14	0	7.33629	1.19738	5.70078	7.9143	5.70308	2.12591	2.70039	1.07801	17.8488	13.824	6.98118	4.45289	10.2301	0.558488	0	9.90877	7.24427
FAM13C	0	2.37011	1.88581	1.18834	0.554734	1.26672	1.15897	4.86963	1.64565	0	0.322408	0.300472	11.3291	16.4388	0.405972	0	0.544082	2.39358
GM5142	0	11.3347	27.7415	2.62716	0	18.7499	0	6.51172	0	9.16297	1.53644	2.87416	0	0	0	0	5.19667	8.01373
ZFP839	10.6536	6.10994	7.34319	3.77035	5.37363	9.39158	8.2571	7.64345	2.20375	7.07814	7.48044	5.44559	5.4617	19.8123	10.4655	0	5.82902	6.84357
USP6NL	16.1227	2.25057	8.21474	13.3823	8.08817	11.7693	3.78878	11.3393	10.7135	13.8068	7.68247	12.9343	14.305	19.4584	1.82225	6.201	9.17921	9.75257
PDXP	0	0	0	8.08513	10.5513	7.58466	7.12161	17.4762	15.4894	6.00356	5.00288	6.40743	15.8392	1.10514	21.3913	0	11.4056	18.0149
AIRE	40.4287	18.1307	8.33923	4.23867	1.37137	3.41735	2.43522	3.57094	11.7768	0	0.747109	4.82926	24.6175	14.1598	4.51784	0	1.44121	1.9975
RAB5B	0	0.991628	11.8147	19.684	13.9596	14.2616	3.27564	10.2346	6.55777	15.5437	19.1537	18.1028	29.2534	9.1709	48.0129	21.7007	17.6036	15.489
1110059E24RIK	0	21.7864	34.0517	17.5869	16.9025	25.4122	35.1639	23.3918	27.9544	21.661	8.42855	25.2123	25.648	46.5364	36.7547	44.3889	18.4607	19.2946
NTRK3	0	3.91002	5.5521	1.86983	0.732186	2.50754	2.49856	3.51206	4.96342	1.4035	0.212782	1.12357	4.27153	3.09883	0.80364	28.1457	0.615518	2.29025
OLFR251	0	0	0	0	0	0	0	0	0	0	0	0	0	0	0	0	0	0
HIST2H2AA2	0	0	0	0	0	0	0	0	0	0	0	0	0	0	0	0	0	0
CDAN1	0	4.54022	6.1327	12.4618	16.2227	12.4741	4.41027	18.909	20.866	22.3099	17.0408	18.6304	42.2439	20.4717	14.5871	0	17.8274	12.7752
ADAMTS4	0	14.2612	3.80181	2.6399	0.956145	0.923806	2.72783	2.30143	2.76559	5.00521	1.37979	3.74983	0.346203	5.02302	1.73694	37.2233	2.4945	2.94446
NHLH1	0	0	3.82649	1.07178	1.98699	0.84386	2.03784	1.99175	2.06767	0	0.472391	0.733895	8.06522	6.88462	0	0	1.70846	0.175388
OLFR826	0	0	0	0	0	0	0	0	0	0	0	0	0	0	0	0	4.98252	1.18111
FAM170B	0	20.3925	7.98762	0.83914	0.141375	0.52854	1.94927	1.29956	0	3.41654	0	0.459609	16.3451	47.1765	1.86333	0	1.06978	0
CLEC14A	0	1.79623	3.84786	2.84025	0.373725	1.48359	2.98658	1.02986	3.02849	2.90143	1.22183	0.683151	2.69825	0	1.84596	20.4145	0.176725	1.17911
PAIP2	8.25919	8.90568	28.9168	63.2065	55.5762	43.1828	40.8209	44.0813	42.4146	77.0645	77.0038	63.7008	57.366	45.5266	44.6434	27.2143	63.8155	48.8512
NSRP1	84.6863	46.9207	40.1633	54.8897	52.7397	58.7822	34.9479	57.6792	32.4137	56.9512	56.4762	44.5059	35.038	36.1247	59.2087	106.543	43.4818	55.3624
OLFR1231	0	0	0	2.25688	0	0	0	0	0	0	0	0	6.39607	0	0	0	0	1.18111
NAV3	0	11.334	3.36722	0.825061	0.63596	3.01921	1.46158	1.50886	4.24298	2.97119	0.935676	0.947146	10.0162	22.9586	5.6709	0	1.0024	3.03516
6030471H07RIK	0	0	16.2037	0	0	0	11.0518	5.44263	0	39.1135	0	4.79786	171.296	0	0	0	0	0
FBXO5	29.3182	13.8313	21.5475	49.0874	44.9821	63.3031	38.0259	92.0655	92.3494	38.8211	50.4343	50.3727	46.724	18.6983	75.8263	0	45.6799	52.318
DNER	0	3.99632	6.70887	0.176148	0.772045	1.44239	2.01002	0.763792	1.13254	1.12713	0.0776613	1.35102	6.54931	0	1.36903	0	0.898675	2.88277
TSACC	0	224.056	2.61135	14.0118	1.10767	22.8381	6.24547	28.6005	17.006	44.0811	0	16.2325	5.8423	42.4531	27.4498	650.34	1.39773	16.1641
ICAM1	0	27.1108	12.049	127.156	101.516	97.6029	15.8792	38.7457	22.511	107.952	110.164	107.587	41.9293	24.801	60.873	108.459	122.219	96.8807
C5AR1	0	0	0	2.45282	7.31068	2.11417	0.545476	0.319874	0	3.75463	7.73857	4.95031	0.457153	0	0	0	2.96333	1.69005
CNOT9	0	9.29591	13.8118	69.036	54.3508	38.999	27.6701	48.0327	38.9194	63.8616	40.0275	54.7254	46.5806	23.5042	46.561	0	48.3552	48.0404
ACP6	0	3.90332	5.73342	2.20847	7.57715	10.3695	7.4624	13.9296	6.19877	4.90463	11.6756	14.2957	0.711026	21.929	30.3156	0	7.84951	8.67246
AKAIN1	0	4.27944	6.05319	3.96166	0.692374	1.10904	3.34756	3.09031	9.43599	0	0.517324	1.12525	8.83323	0	2.93236	0	1.74629	0.96041
CLCA2	0	10.835	5.17896	1.27353	0.268366	3.10844	2.9604	2.46523	0.614092	0	0.421135	2.6164	0.281847	10.7351	3.53499	0	0.473778	2.08425
NAPSA	0	5.61414	19.2412	4.45569	10.6744	4.67738	4.80826	8.89406	5.73308	12.9576	9.59396	6.50738	7.01363	9.54404	0	0	5.67955	4.85986
LRRC15	0	0	4.74778	0.175975	0.59338	1.47793	2.23151	1.23538	0	1.16017	1.2416	0.192825	3.73865	0.753399	0	19.6887	0.149649	1.45925
HOOK3	17.5875	21.3702	7.37318	13.9598	14.116	12.5913	8.41138	19.8808	20.3292	15.1226	13.3908	15.0661	29.5738	27.5694	16.9845	14.6018	11.3342	15.3606
THBS4	0	8.51739	1.60401	0.101079	1.09045	3.18339	3.58814	1.87838	3.89952	4.11581	0.178242	2.10422	18.6123	19.4764	0.673362	0	0.859434	1.58801
PTPDC1	0	0	3.47148	1.50386	0.368779	1.89453	2.31142	1.35497	3.16418	0	0.241133	1.12352	5.08302	1.317	1.66973	0	0.581287	0.6265
FAM57A	155.699	0	18.956	11.9558	9.5951	8.1091	10.0856	7.97686	0	4.81321	9.70766	4.0278	24.4351	17.7419	0	0	3.51399	4.81292
PGLYRP1	0	56.0241	4.76952	36.1237	30.3517	38.863	57.0475	64.3511	83.4383	57.7525	52.8579	40.3529	32.0039	67.8186	137.017	0	61.2758	30.506
ANGEL2	0	14.4585	9.52507	26.9282	23.6822	22.9902	10.6954	24.4176	26.2824	26.4217	24.6039	24.7951	21.8277	9.89739	25.9358	0	22.4839	23.044
E2F2	3.14903	34.2175	13.3837	25.9241	26.6241	17.2343	25.7705	87.6816	96.7042	31.1783	34.7076	19.85	59.2794	88.2568	62.0057	0	27.092	19.3023
ATP1B2	0	4.96284	7.46351	0.32814	0.516229	3.99598	4.43729	5.28487	8.15845	3.69027	2.02513	2.15714	6.58453	13.3484	2.42886	14.3211	0.743986	3.86639
6720483E21RIK	0	0	6.18585	1.41836	0	6.69996	5.08795	5.71148	0	2.88704	0	1.94159	1.256	20.5145	44.0918	0	0	0
OLFR1352	0	0	0	0.332932	0	0	1.68626	0.825014	0	0	0	5.83386	0	0	0	0	0	0
H2-AA	4.71273	0	0	52.3296	46.831	40.2585	6.52168	11.3139	27.1242	72.3043	75.1233	78.0768	43.5404	9.03044	49.9097	0	67.7206	42.7414
ADGRL1	13.2786	6.64414	5.38272	19.119	13.8753	16.9963	2.14271	15.3287	26.7365	14.6126	19.2311	19.3169	17.9468	23.4535	20.5244	36.3141	14.9288	16.7381
TMED10	26.8957	25.058	22.8066	96.8715	91.6921	93.9615	31.9831	66.5982	87.0223	94.7107	97.5276	97.4695	64.0956	29.7939	53.9293	72.9553	94.821	72.5242
CACHD1	0	6.53031	10.292	2.95921	0.806742	4.75908	2.66131	1.63803	0.647639	2.05105	1.49924	2.20768	12.9307	5.25646	6.57122	6.70052	2.35584	4.0394
HIF3A	0	5.52969	4.23496	1.13733	0.236018	1.81854	1.03553	3.73923	2.2496	2.79913	1.15749	0.623132	2.01354	10.1125	1.8456	23.6382	1.19045	1.14552
PRPS1L3	0	14.8902	5.65669	20.1986	21.4188	25.6452	6.22692	31.2058	51.9449	27.1855	20.6056	37.8409	40.3893	17.8051	18.2929	0	28.8279	29.9715
SBPL	0	50.4147	15.9233	3.01321	0	3.79546	10.5887	9.95649	7.7617	0	2.64977	1.64944	12.4543	103.356	0	0	0.85269	6.56989
ZFR2	0	18.1349	5.81762	4.82371	0.975744	0.850743	2.36471	3.34657	8.43608	1.90804	6.63496	3.59393	4.78268	4.3374	4.71303	0	1.23044	3.53659
GM14486	0	1.1872	0.581238	1.83255	0.24681	4.1551	4.64	0	0	2.55777	0.64518	5.21773	0	11.7806	0	0	0.622623	4.31639
GJA4	0	1.36632	5.35177	0	0.710417	1.85917	1.24666	0.52243	15.1896	0	2.97217	3.00243	16.4271	0	0	20.686	2.50866	6.34738
WFDC17	0	21.236	0	0	10.9991	4.13826	11.0198	18.3347	0	22.9097	4.30306	5.38525	0	0	0	0	12.5007	19.3057
LRRCC1	0	5.75145	6.04648	13.2561	8.02496	12.5577	7.10364	10.5388	15.0306	17.3658	10.4488	9.55027	14.7837	29.158	13.5594	29.4821	12.6047	10.66
GATA4	0	1.83572	3.89497	1.88803	0	1.42708	1.83518	0.701712	4.37016	0.219653	0.416185	2.48239	6.01702	21.8272	2.09626	0	0.802676	2.71905
DARS2	0.890763	10.0238	12.9011	4.24152	5.00507	9.46214	8.14132	19.5958	35.6794	5.44863	9.97346	10.4566	19.7128	38.0245	17.66	0	8.41532	17.0067
TDP2	87.8907	0.565367	22.1454	37.5113	37.5134	47.2542	19.1626	42.5829	71.8165	50.9442	26.2924	44.5341	37.6899	19.0548	28.2817	0	41.5251	53.4429
GLRX5	0	6.69389	18.3523	79.3623	58.7185	74.4553	42.2016	66.0683	39.3816	52.4017	62.9202	72.8705	71.7471	71.7554	95.4519	0	55.8137	63.8187
SPACA7	0	0	10.5785	1.82027	3.67314	16.0492	11.2517	3.00747	43.7799	3.5279	0	8.63391	15.049	3.90366	0	0	3.6043	10.3169
TOP1	7.78804	52.3139	65.5481	186.242	164.824	188.531	114.886	188.583	196.057	187.111	188.826	193.635	184.948	116.955	161.199	143.63	178.072	177.732
SIX4	16.019	5.34748	1.60012	0.504102	0.401797	1.03919	0.736149	0.397415	2.12111	2.02608	0.0404205	0.351516	3.89442	8.82862	0.407058	0	0.311787	0.660047
CYP2C65	0	8.66534	6.50555	3.74378	0	1.12289	3.61477	2.65044	1.83458	12.0286	0.157105	1.7577	14.5209	22.9065	1.58347	0	0.757676	4.90069
SNRPN	0	0	2.69869	0	0	0	0	0.478803	0.397566	0.989209	0	0.0846946	0	5.46066	0	0	0	0.40481
OLFR1121	0	0	0	2.24654	0	0.565961	0	3.34036	0	0	0	0	0	11.5567	0	0	0	0.587852
HDAC8	0	11.5423	6.31642	4.50416	9.18132	7.65353	3.98389	12.1985	7.81282	8.40851	6.74182	3.32825	3.70921	6.72787	9.30404	3.42878	5.87807	6.44543
THAP11	0	23.8741	0	23.9923	11.2045	14.041	2.55354	22.0011	3.88833	24.1743	15.3153	19.4535	15.3878	32.7707	7.9704	0	23.4437	22.2561
BEX3	170.531	0	50.4062	66.3075	82.2352	104.689	76.626	104.107	79.5365	91.9072	96.6809	96.4695	11.2622	37.9656	38.3203	0	85.9959	67.7383
RHOX3F	0	5.26467	0	0	0	0	1.37095	0	5.58499	0	0	3.55979	0	0	0	0	0	6.38055
FGF14	0	5.44778	0	0.0933831	0.377797	1.29405	0	0.347071	0	1.41234	0	0.40927	0	2.99884	0	0	0.317608	1.2226
MEI4	9.58242	1.75264	0.390078	0.294939	0.0994565	0.805044	1.03896	0.791672	0	1.02944	0	0.269321	3.133	4.1037	0	8.85402	0.20902	0.514902
GM42788	0	6.92579	0	0.213746	0	0.269259	0	0	1.64993	0	0.753279	0	0	0	0	0	0	0
RSL24D1	0	22.4473	7.9586	96.9933	70.6675	110.446	38.9413	72.2209	65.779	64.1949	71.1311	113.309	86.3021	10.7458	33.9508	148.414	74.102	87.2403
MPZ	61.7468	9.29192	4.01431	2.19274	1.81907	2.97476	0	3.55253	3.4714	0.784882	1.18922	0.55435	0	43.3439	7.49091	0	0.716891	5.29921
4922502H24RIK	0	0	76.6335	28.124	0	0	14.9299	44.3929	33.1915	0	0	33.4565	0	0	0	0	6.46075	16.6587
KLB	0	0	0	1.77597	0.378157	1.17753	1.73812	1.04221	0	2.82738	0	0.20483	3.64086	6.00339	2.07562	0	1.19217	1.22377
EMC8	0	3.69861	10.7654	13.1864	11.2012	11.82	6.37755	14.3726	14.8354	10.8422	12.1883	9.30836	16.1625	7.32834	10.1359	0.518975	19.1383	19.4231
TMBIM4	0	0	0	59.6517	34.0161	50.0908	5.26863	38.0144	19.0289	51.5317	37.453	47.2639	50.321	0	11.3527	0	52.5573	32.6973
GLYCTK	0	6.05952	3.56039	1.12174	1.26073	1.50735	1.89646	2.40881	9.80815	1.74008	2.63789	1.72076	0	18.2505	1.82669	0	5.02371	4.50395
FBXL3	0	8.27253	6.78746	29.9382	20.9334	30.7633	7.63907	22.0486	10.9985	46.9494	31.9987	32.6529	31.7539	31.8969	28.1853	0	25.8103	28.3598
PALM3	47.6275	14.5797	17.9548	8.04351	2.57337	4.63704	14.631	7.09382	5.96155	14.7499	2.40349	4.63021	23.1733	14.0117	3.33004	32.3453	6.95404	8.74523
SLC46A2	0	3.77207	1.31921	0.332581	1.7934	0.209482	0.561996	1.0301	0	0.773798	0.58622	0.728698	0	0	0	0	0	0.217683
PHF13	0	0	7.73536	7.05259	13.2865	7.0554	6.66201	13.877	22.4069	13.8759	9.23576	8.63628	17.2613	0	23.4912	0	11.1993	10.5912
6820426E19RIK	0	3.40431	6.3895	1.40075	0	0.441143	3.10653	1.95235	0	0	0.30861	2.68542	8.06096	28.1219	2.72163	0	0.744164	2.97964
LENG9	0	0	13.3412	9.04008	8.92571	6.09124	0.710342	5.20938	7.03214	0.733684	2.96369	12.2057	26.8038	0	10.7371	0	1.42943	3.5774
LY6C2	470.281	210.259	110.405	393.78	262.156	251.3	424.359	488.588	360.172	502.404	473.772	382.368	332.079	306.489	367.41	0	529.857	404.156
D8ERTD738E	0	89.8409	90.4691	357.703	379.51	231.756	396.717	281.11	190.214	223.163	282.635	289.859	132.11	214.449	174.336	0	280.467	363.993
DDX54	34.7718	13.1007	45.9289	86.905	62.0905	84.3252	26.2405	68.204	60.0839	75.0538	72.0715	82.378	36.3549	59.1886	64.9849	14.5573	81.2528	96
GM9895	0	15.278	0	0	0	0	0	0	0	0	0	1.72178	0	0	0	0	2.00162	0
H2-DMA	0	25.4487	6.72858	7.539	5.92883	6.72717	5.70648	13.0373	10.505	14.9827	8.5827	7.91514	18.3548	34.3051	6.97531	0	8.81199	5.75699
1810009J06RIK	0	30.3061	4.94555	0.519943	0	0	0	1.93281	8.03646	0	0	0	0	0	0	0	0	0
CLDND1	12.8793	42.7456	31.8809	40.1855	34.3259	38.4505	43.0271	64.2282	81.6739	35.8649	27.0376	37.6398	108.632	69.9565	90.937	31.3664	48.6341	42.7676
KRT8	0	4.40666	6.47276	7.96537	2.61869	2.20263	4.43126	2.64767	0.499846	2.93803	1.71189	4.25647	39.2175	22.4676	19.8444	0	4.78868	6.10334
C130083M11RIK	0	9.10417	14.4217	3.47053	0	2.91464	1.53595	2.45698	0	0	0.582603	1.99155	4.09677	9.55516	0	0	0	0
DIP2B	0	15.552	13.5792	36.9071	29.9166	35.9281	8.45375	16.7926	21.7402	43.7598	39.747	36.7295	28.1556	23.9149	22.9478	15.1103	35.8402	35.4534
OTUB2	0	9.4702	8.3193	0.77346	0	0.974379	1.01699	1.27763	0	2.89951	0.985146	0.470818	25.8667	9.93509	1.33586	0	1.38843	3.82558
4930545H06RIK	0	0	27.2637	2.45742	0	12.3811	5.69607	9.13544	22.1647	0	0	0	65.3039	98.8162	51.835	0	0.521333	0.803537
LIN28A	0	0	4.53921	2.49131	0.684382	0.348718	1.16986	5.71562	0	1.93226	0	0.606593	16.0099	14.2229	3.27831	10.5724	0.156913	1.08724
MTF1	0	3.89903	3.18192	13.1918	9.22175	9.90061	5.79703	9.23935	14.4342	14.9282	10.2919	9.66626	7.66665	3.08979	12.3764	26.2645	9.82097	7.24519
TNXB	17.7005	10.3853	2.31601	0.539279	1.21957	1.75839	2.7358	2.59374	3.91515	2.91571	1.42709	1.98141	5.7284	8.3517	1.90196	6.75365	1.86158	4.48598
FGF22	0	0	0	0	0	9.30703	13.6424	0	0	0	0	4.84591	73.4023	0	0	0	2.5005	0
GM38404	0	0	2.7523	1.06741	0.179899	0	5.41209	0.991812	3.77525	8.07157	0.117616	0.877082	0	0	2.37025	0	0	2.62009
1700099I09RIK	0	0	0	6.9245	0	2.49205	0	0	2.54803	6.32744	0	3.24905	0	0	0	0	5.87874	10.353
GM10319	0	0	0	0	0.561169	3.1479	0	2.40811	13.5775	0.96893	0	0.608233	10.8176	12.4909	6.16543	0	0	4.36073
SLC17A3	8.93353	4.06879	0.585956	0.369225	0.398374	2.04661	2.18479	1.28078	2.65865	0	0.651204	0.323652	12.8126	17.073	6.55917	0	0.376763	3.57731
GSPT1	0	17.9574	13.1535	93.9126	80.6229	92.6049	27.9513	84.203	80.8422	75.9335	91.6127	103.105	53.4279	77.8064	53.511	3.31904	87.7199	88.9358
TRPM6	16.8149	5.01216	8.0122	4.77545	2.97533	6.64628	2.84541	4.05674	8.53716	2.64571	4.21203	5.53184	17.2311	19.568	5.1507	9.68163	3.44238	9.2898
DENND3	28.1157	3.90015	4.63782	10.2566	11.6314	13.0655	3.63306	7.80849	9.87214	13.2662	9.2985	15.5082	5.88384	26.494	10.0519	35.6511	16.811	17.6306
SPATA7	0	2.94543	2.64397	5.45347	3.67614	4.00748	3.84001	3.56586	0	0	3.20448	0.995759	0	42.8176	0	0	0.38633	2.77631
TIMP3	9.23629	8.90803	0.74469	14.4794	10.6685	7.68476	1.19002	1.57788	11.5497	14.584	20.2771	12.9274	4.74725	5.166	8.18705	141.026	7.75251	5.09053
MTRR	0	7.23601	4.98242	12.2092	9.12724	10.0195	1.65135	11.3226	12.5589	6.81815	10.2133	10.0908	12.105	30.4677	3.09848	3.42659	9.6703	10.4134
CTNNBIP1	0	2.67415	7.48203	7.07265	6.27837	6.08837	2.19166	5.69547	20.0106	8.63955	4.57251	7.36151	18.7839	15.9001	5.75862	0	7.0154	10.9569
PTF1A	77.8748	0	0	1.44987	0	0.304403	0.612252	3.59267	0	0	0	0	0	4.65832	2.68289	0	0	2.53025
RAD9A	0	8.69058	3.45728	32.6851	21.8052	31.0393	17.9855	25.1272	28.4596	20.8641	19.4993	21.3006	7.71662	50.6099	15.6324	0	30.9183	32.4738
SEZ6	0	14.8683	2.14824	2.1809	0.912823	0.663173	3.24209	3.07452	3.09437	0.874929	1.92321	0.576809	3.1955	16.9042	2.50494	0	1.08713	2.65848
CHN2	36.9071	12.459	7.22091	10.9046	8.94029	6.32507	3.38201	5.44263	9.07877	11.5	14.6661	9.97118	18.3341	13.6035	5.40038	0	9.80619	9.44957
GNRHR	0	3.61219	15.5964	0.202645	0.0683172	1.40407	0.599463	1.3808	1.30297	4.59724	0	1.33218	3.22911	7.15856	8.5498	0	0.172301	0.530612
ALDH3A2	18.1433	1.19305	0.876254	15.9505	10.9636	11.2836	6.06788	14.5163	11.6741	13.2756	12.7145	11.6293	8.68908	18.1229	23.0227	21.0932	12.8859	10.6027
DMAP1	0	31.1895	3.81768	21.4185	26.7559	34.56	16.0568	24.4496	59.4514	10.9178	32.4349	23.7247	36.65	41.7534	15.4971	0	30.2677	26.4591
LRRC4	15.7321	5.72616	6.729	1.1484	0.655229	0.779002	5.67481	1.64161	1.13594	6.26918	1.71367	0.77433	5.94335	11.9145	1.17698	1.44602	2.1032	2.19748
1810006J02RIK	0	0	3.67671	1.05343	0.851891	0	2.49153	0	0	1.7156	0.371255	0	8.9538	0	0	0	1.07437	0.827327
A830018L16RIK	0	0	4.37811	0.993061	0.0744201	1.89974	2.67435	1.04799	1.79687	0.941424	0.713735	0.765764	5.59992	6.14071	4.00203	29.8146	0.531765	1.44477
OLFR1511	0	15.719	8.39523	0	0	0	2.60571	0	0	0	3.88163	0	0	0	0	0	0	0
FBXL17	0	2.45708	2.51814	4.61855	3.59093	3.37557	2.534	3.18839	6.79852	5.35307	3.74781	4.24984	6.74092	9.05524	6.02835	28.8726	4.423	5.95531
SEMA4G	0	5.46781	9.66144	0.293392	0	0.369608	1.17805	0.363475	1.50901	0.938681	0.0646825	0.884057	0.259722	11.7765	4.56053	46.2305	0.748458	0.384134
MAPKAPK5	0	26.8543	23.1318	53.404	49.1364	54.5161	10.3734	35.1728	50.1353	55.6999	49.234	59.6834	58.1486	62.1064	14.9937	0	56.7476	60.4684
GRIP2	0	4.91572	4.52507	0.606652	0.122735	0.993521	1.53856	2.10436	0.156002	2.54088	0.802537	0.664736	2.79252	12.8565	2.69426	15.8922	3.35329	1.03259
WWP2	0	4.0637	18.376	40.1213	43.9154	40.9739	9.10229	31.4312	52.1581	39.9851	43.9663	41.4564	24.2873	68.6801	27.6778	0	39.197	37.0801
KLRB1	213.473	0	11.8171	0	0	19.8349	17.4458	0	0	0	0	0.906877	0	26.683	0	0	0	0
ARL13A	0	27.5866	1.28637	0	0	0.255353	0.5137	0	0	0	0	0	0	0	0	0	0	0.796004
GM2518	0	3.05168	9.17864	5.65	2.53929	6.43971	2.38725	6.83314	12.111	5.79047	4.62474	4.71624	2.85826	0	2.68847	0	5.48954	6.33994
VMN2R75	0	3.35873	3.28908	0	0.349353	0	0.875832	0	0	2.86357	0.913623	0.141935	1.83505	4.1608	0	0	0.881115	2.7136
HOTAIR	0	2.4685	1.20864	1.52348	4.51863	0	1.8022	4.1524	14.1085	2.83571	0	2.16976	0	2.93601	2.02978	0	0	2.99155
1700020I14RIK	0	49.2345	28.927	50.9634	62.5377	34.75	29.6171	51.8455	66.1719	67.1697	38.9229	56.8484	70.3758	88.6282	58.659	55.4197	58.2102	36.4125
BMS1	0	24.5781	42.6464	113.969	103.217	108.423	61.1151	98.6889	79.8988	105.098	120.761	123.91	84.9871	70.924	111.008	36.7615	107.306	108.539
CYB5R3	0	65.3579	42.035	64.4388	53.9177	40.4803	39.2799	57.8114	37.3766	69.7931	81.7949	43.4421	51.4512	49.4135	25.4297	8.38786	69.8853	55.4896
B130034C11RIK	0	0	6.69349	5.80203	2.66524	3.32219	8.90834	7.18856	0	0	0.696843	6.93278	0	8.47401	0	0	2.24098	1.38068
OLFR1170	0	0	0	0	2.09796	0.560826	3.38053	0	0	0	0	0	11.0407	0	2.9658	0	0	0
ANKS1B	0	6.219	3.83952	0.361475	0.506377	1.36615	1.3401	2.37685	2.85977	0.808777	0.12264	0.457049	6.30103	3.74951	2.65507	15.2554	0.331082	3.38602
ITGA7	0	4.19941	7.25719	0.228648	1.33627	0.768116	2.12606	5.57088	1.17602	2.03943	1.3442	1.67021	10.7951	0	1.86168	0	0.259237	1.19745
TFR2	0	14.6258	6.89111	0	0.17224	1.50167	1.87122	1.58225	0.875887	2.5755	0	1.02621	6.63292	0	5.1049	0	0.434396	2.00656
OLFR1112	0	0	0	0	0	0	0	0	0	0	0	1.44935	0	0	12.7362	0	0	2.30915
DHRS9	0	1.50995	2.03314	0.116478	0.628241	3.52162	2.26409	2.02026	8.98772	0	0.718816	2.93518	5.36204	9.72605	0	0	0.396123	1.06743
PROSER3	0	8.3288	4.29267	5.54589	2.46209	13.1208	2.1718	10.5576	9.0464	3.46197	0.715419	3.40849	19.6392	26.9355	22.5274	23.2397	3.33487	15.5831
FAM180A	0	30.8118	5.65718	4.27936	0	0	5.42138	6.77471	0	6.08418	0	2.34374	12.63	0	0	0	1.01018	2.4894
CCDC85C	0	16.6905	0.371448	25.0539	12.4643	15.3379	4.15298	19.4367	21.0882	10.895	18.5641	10.5157	6.63414	6.01826	20.7973	0	16.3168	9.19421
GM29681	0	4.83901	2.48785	0.223951	0	0.940422	2.83964	0.277446	10.9426	1.38959	0.460812	1.55411	0	0.958847	3.64689	80.6583	0.761741	1.46607
ARHGAP33OS	0	20.6312	2.77302	2.37169	0	0.943498	1.79331	2.62899	1.60536	1.45218	0	4.10281	5.30435	12.8288	0	0	0	3.43175
MRGPRB5	0	0	0	0.43343	0	0.545963	0	5.90754	0	0	0.381323	1.89834	0	0	0	0	1.10418	0
PRRC2B	54.139	36.884	25.9223	125.593	115.201	107.834	28.9114	120.909	135.08	137.231	124.82	126.336	116.26	104.148	133.318	31.7547	135.199	108.559
PPFIA2	0	3.07343	2.72314	1.98671	1.03538	2.16153	2.74855	2.2375	1.27714	1.78611	0.0796509	1.0885	1.4389	3.76939	7.51995	5.5453	0.460795	2.48307
CST11	0	0	41.2897	0	4.37742	2.34539	10.9689	0	0	0	0	0	0	5.99701	0	0	1.57836	0
C330013E15RIK	0	11.3453	0	19.0188	0.336821	1.26085	0	5.58147	0	2.32826	1.76053	5.47947	0	0	16.6694	0	0	7.85708
SH3RF2	0	7.64245	8.52361	2.09593	0.662545	1.07266	1.21812	1.62286	0	2.59087	0	0.358841	7.42151	21.8728	2.03622	42.3576	0.72407	1.11483
TTC37	0	5.7616	16.635	37.575	16.3697	30.4248	12.8511	25.0597	24.7474	25.9586	19.8938	34.9261	45.3626	46.844	39.4735	92.3312	28.8258	35.313
OLFR730	0	0	0	0	0	0	0	0	0	0	0	0	0	0	0	0	0	1.15457
ZFPL1	0	11.2386	4.65597	16.5439	19.0561	20.5041	31.5461	18.1832	15.7946	18.313	21.6213	9.06031	0.945073	27.4367	10.6652	0	27.8885	22.7004
PAX7	0	0	2.81329	0.886362	0.846757	6.04832	4.62044	0.823565	9.30762	3.09363	0.260547	1.05213	3.92321	6.64117	0	0	0.565287	1.93416
PPP1R14A	0	23.684	7.7278	26.8561	1.63745	38.4327	12.3072	45.3929	12.6128	0	0	9.3423	8.65693	0	0	0	0	31.8961
OCSTAMP	19.5794	0	0	1.06002	3.09602	4.45114	4.32856	0.437763	0	15.0032	1.71262	4.64501	9.38486	0	0	0	3.7543	6.47545
ATP5S	0	1.6267	1.85844	6.52588	0.676725	3.16188	6.36195	6.42657	12.9141	2.14125	1.32723	2.93301	0	8.59976	2.60095	0	2.56028	3.5047
SMYD3	0	10.8616	7.30385	8.71254	10.9385	16.492	2.5309	6.91895	6.20394	8.00531	10.8373	16.2544	6.48633	13.1981	5.55609	29.2653	10.4493	16.7315
OOSP3	0	9.2151	0	4.55368	0	9.32056	0.479889	0	0	1.98582	6.50436	1.24619	0	7.32329	0	0	0.966216	7.44555
GJC3	0	0.749022	6.11253	0.462202	0.103892	2.03794	1.30234	1.43152	2.37728	1.52358	0	1.51932	0	0	0	0	0.393027	1.10944
AKT3	9.91768	3.3843	5.47568	11.1221	8.48084	9.72221	3.79965	8.94206	12.8404	15.6336	8.04811	9.40166	14.7881	14.8674	26.2099	50.9204	9.72893	7.07334
CFAP46	0	14.2079	8.60768	3.52894	2.98142	3.69696	5.84172	4.50988	7.73672	3.06852	2.29361	3.1343	7.10257	17.8902	9.07371	0	2.96966	4.03704
APOLD1	0	6.69106	6.24037	1.67128	1.12689	2.35312	0.830933	3.16669	0	7.77745	1.30023	0.538579	11.8362	6.31428	7.20413	0	0.585134	2.83164
GM29685	0	18.8654	2.25293	2.12979	1.62717	2.68299	6.95883	1.58317	9.4961	7.43307	1.62702	2.02223	6.03368	8.20868	0	0	2.77624	3.71752
CLCA4B	0	0	0.172544	2.6096	1.24629	2.32862	1.37846	3.23301	6.15257	0.505995	1.34211	1.66786	6.54561	12.5711	12.7969	8.89781	1.75653	5.12472
JPT2	0	17.7103	18.5531	33.0432	27.4176	28.8182	5.90703	14.328	28.7669	21.882	19.3821	26.3163	28.3529	17.1432	23.4235	40.5534	14.5865	13.4767
GM10033	0.855353	15.6781	3.83824	1.01847	1.63073	0.320756	1.93655	6.46666	7.8591	5.03564	0.224458	1.53428	27.5003	25.3505	11.3079	74.9971	1.94823	6.16667
5330417C22RIK	0	2.44174	6.8547	1.05465	0.372574	2.15112	1.57097	1.67987	7.8776	1.11017	1.01878	0.825468	9.24703	4.83765	0	77.7116	1.02503	1.70969
LRRC72	0	5.19297	0.508492	10.5799	0.215943	2.827	5.68374	0.794458	20.6316	2.98332	0	2.10674	22.7115	0	0	149.277	1.90656	8.39127
GM28626	0	0	0	17.0227	1.08944	8.1676	8.19029	5.02281	0	0	0	9.75622	25.8555	52.1872	62.9914	0	0	1.05983
RDH18-PS	0	27.5569	0	1.40247	0.768368	1.43552	1.33363	0.97734	0	0	0.309166	0.672294	6.20772	0	2.33573	42.3276	0	1.03285
4930590J08RIK	0	4.30128	8.27385	1.42195	0.639189	3.10495	3.68573	3.17092	6.33889	5.73487	1.75529	2.49278	16.7839	11.5681	1.89453	4.65494	0.564225	2.97865
PLEKHA2	0	15.037	21.3919	98.8054	117.198	99.1991	20.7758	71.9992	66.745	123.852	127.501	105.036	38.1828	42.2751	46.9163	53.3759	114.571	92.3464
ZFP507	0	7.60281	5.62053	14.0276	10.7634	16.3391	3.07183	15.213	18.3308	14.9826	8.68106	13.1032	16.1222	18.6067	21.6516	10.9202	10.2868	12.2246
POLG	0	8.16432	7.13426	15.539	12.9894	10.7399	5.53694	19.7786	19.1309	14.7878	22.1489	17.3248	15.093	24.6349	15.1448	19.9892	21.6851	14.968
USP34	17.8618	37.1718	45.3853	76.5662	56.4948	69.3696	30.6355	61.3578	79.4322	81.0311	57.0771	67.8156	89.2587	58.4009	79.0298	39.0606	69.7446	72.5223
TMA7	0	107.018	47.0124	197.577	262.643	295.835	239.851	220.685	251.526	241.538	236.595	270.901	345.619	98.2789	144.968	0	241.561	239.457
PTCH1	25.7221	8.26837	6.38918	39.8579	38.2802	41.2746	8.15512	29.0836	22.5472	54.488	43.9458	41.8851	24.1331	36.8565	23.6318	14.6858	35.0161	29.1212
POLRMT	0	29.9495	4.03609	18.3965	16.4637	14.6314	6.1627	21.2156	15.6978	21.5013	18.4645	21.7361	24.6159	62.6148	20.3314	0	17.0124	23.9748
MLH1	0	46.7024	10.9276	35.3258	32.2413	43.8591	23.1711	43.6071	53.469	34.7171	29.1176	49.6013	99.8049	37.682	39.3632	183.644	37.4057	47.7493
SLX	101.147	0	13.9834	2.78513	0	0	0	1.7255	7.17314	0	0	0	0	0	0	0	0	0
NNAT	97.2666	0	5.35581	0	1.13734	1.77223	0	4.18344	4.34507	1.63649	0	1.54092	0	12.6582	19.3686	0	1.19538	0.73651
GM16222	0	0	0	4.08774	0	1.10342	1.72571	5.7882	0	2.71705	0	1.59897	28.9565	63.8024	0	0	0.744235	1.52851
KANK3	22.7504	3.65787	2.98502	5.51808	2.95922	5.8455	2.11966	11.3421	2.25804	9.04572	7.07562	7.00745	3.99691	0	0	0	5.22446	2.13437
D930032P07RIK	0	9.3116	15.5005	0	0.387245	0.36206	5.58173	1.78055	0	0	0	0.944402	0	5.54159	0	0	0	0.752323
AKR1B10	0	0.907255	4.88615	9.52127	18.6769	12.3466	8.98547	21.1646	15.1353	15.6356	17.7565	9.20157	3.96737	3.59941	6.21822	0	16.8938	9.16261
4930413F20RIK	0	11.8278	0	1.46059	0.737679	0.919921	0	4.07184	0	9.3436	1.60696	0	47.8563	30.5154	4.05396	0	6.51325	6.68941
DTL	21.2154	13.4809	10.962	50.7288	37.7145	49.123	16.7635	44.9034	45.0774	48.4767	39.3644	56.6423	47.8658	27.1892	33.3161	42.5576	44.6528	50.8591
AGPAT2	0	10.398	0.727285	4.35529	15.9096	16.1705	11.0356	10.792	28.3124	18.1321	15.9531	8.78818	27.6021	29.4581	9.162	33.7301	10.7143	7.50081
PITPNC1	12.5704	24.8751	34.8441	45.7553	32.4636	31.0849	12.1552	39.4743	50.3345	38.9929	51.2377	46.1454	45.7487	26.825	47.4585	17.4977	48.0406	38.6677
CEP162	23.718	16.012	18.2004	34.1102	20.9016	24.1529	13.2747	20.1089	33.2711	26.9585	21.9919	25.1967	33.1105	43.0553	34.2159	56.3306	19.4549	23.0236
C2CD4C	6.12207	0.590396	2.38495	0	0	0.0573664	1.84795	0.564134	0	0.264898	1.24509	0.399185	8.86809	0	0	0	0.464715	1.66946
OLFR176	0	0	0	0	0	0	0	0	0	0	0	0	0	0	0	0	0	0
AKNAD1	35.0543	0	0.807701	1.14529	2.23057	2.24432	7.85041	4.09903	8.18303	0	0.11218	2.0913	2.25315	26.9743	1.69546	0	2.27195	5.49763
ZMPSTE24	0	18.1093	14.578	36.272	43.2952	43.4274	18.651	22.6444	25.8182	52.3353	45.0925	46.1757	20.1213	11.557	32.8068	0	44.6113	33.1055
SPECC1L	42.16	10.3974	13.9053	60.9956	46.0773	43.487	16.0695	32.5628	39.5188	51.4135	38.3429	43.0193	47.8063	17.8323	25.8349	33.7108	48.8189	50.8399
RAB24	65.2655	28.461	14.5281	39.431	22.6712	31.7809	7.57801	29.6356	21.1548	17.609	41.4984	37.4636	5.9563	52.8273	15.7688	0	44.3168	35.4702
SGK2	0	5.32744	7.01036	2.56843	1.31614	1.81194	1.56298	3.30927	11.0978	2.50999	0	0.337694	5.8208	9.89801	3.87831	0	1.39764	2.01757
2310040G24RIK	229.645	0	14.4252	0	1.22438	6.114	14.8318	14.2855	10.945	33.1622	1.06642	5.31318	0	31.2293	0	0	4.1192	19.8403
PSMD2	36.5075	16.2269	15.3834	176.307	172.024	164.934	36.5546	135.41	103.021	178.467	200.433	172.511	153.91	73.2131	81.1392	0	197.365	174.894
WDR45	0	26.5298	10.2548	21.9776	14.52	11.1285	7.64401	12.8137	19.9587	14.7882	14.807	12.7454	6.10469	12.4599	43.5389	0	9.33922	20.3062
NANOS1	0	6.29354	4.49396	2.34635	3.0007	3.46548	0.478737	2.20518	7.69875	2.07086	2.99654	5.05314	0.286495	0	0.718657	30.463	1.16957	2.96606
HINT2	0	0	49.5333	3.91001	42.0065	3.69327	4.9339	8.48038	52.9736	0	16.2819	22.4531	0	12.5934	0	0	33.1338	15.3316
GM20750	0	0	4.6348	1.55158	1.477	2.52952	3.08579	2.82679	0.704187	2.44221	1.20716	1.20002	5.49418	13.4823	5.26945	41.0838	1.24169	1.9119
ZFP786	35.4417	0	0	1.50706	0	2.48269	1.07771	2.15433	0.298174	2.83222	0.511015	1.77819	0	20.8494	0.772277	0	1.18276	1.06239
PCDHGA6	22.3436	6.06085	4.39652	0.761838	0	0.0872494	0.8782	0.171603	1.78105	3.70652	0.977236	0.531215	1.47143	4.00307	0.307588	0	0.942311	0.725433
CLIP3	0	5.28596	0.761237	2.11067	1.68192	1.45034	2.59489	2.73373	1.72721	2.1207	1.43807	1.47165	3.39727	14.1725	1.91738	0	0.815752	3.01457
TAF6L	0	0.431812	18.1828	16.7889	9.79117	10.5749	8.21972	18.4887	7.54024	21.7016	12.2155	12.4085	7.07771	0	14.2022	10.9014	10.6482	17.7924
AKAP2	0	0	0	0	0	0	0	0	0	0	0	0	0	0	0	0	0.0380495	0
ADAMTS8	0	3.53098	0.756401	2.51928	1.10199	2.1444	2.18722	3.12105	0.525289	2.77256	1.6813	1.79056	13.2603	12.2436	3.93112	42.9173	1.5054	1.96126
4930586N03RIK	0	0	8.68385	3.98363	0	0	7.97953	6.17016	0	0	2.62743	0	44.103	0	0	0	0.422746	0
FCRL1	0	9.94061	4.86724	9.07428	7.49621	13.3634	4.64428	9.50038	9.53354	9.21852	8.56269	7.98144	14.0302	12.3143	9.36551	0	5.97617	11.043
ADAM24	0	4.04047	0	0	1.83395	0	1.81996	0.842487	2.91512	0	0.699456	2.35938	2.80942	0	2.26509	0	0.963627	0.593526
B9D1	0	0	0	9.493	2.25417	1.40673	14.5952	4.15168	24.4582	0	0.981757	7.33545	0	35.9205	0	0	5.21359	2.92178
MAN2C1	0	16.9244	2.70915	11.0466	16.8602	17.3319	4.75319	15.4273	14.9804	12.6179	22.0474	19.0353	19.5584	53.5353	26.0909	0	16.9065	15.7772
SLC35B3	89.9212	11.4023	6.5538	25.2419	15.3653	15.4173	16.1579	17.0577	36.9922	24.9156	19.6862	18.6034	15.7107	3.93096	45.8599	127.643	21.0677	17.6234
COLGALT2	0	1.77324	3.22493	1.71949	0.316227	0.49231	2.57664	1.54926	2.01	0.636516	0.0689225	1.02767	3.32109	0	1.90914	0	0.0664609	2.35361
DCAF10	24.58	7.8554	1.55205	9.86411	10.8394	12.5338	5.96722	12.5362	12.1354	14.4939	6.48786	10.9487	11.8933	16.9279	11.4242	0	8.78668	10.4105
CPA2	0	11.0552	11.2764	3.12802	0.766272	2.50749	3.36153	1.76162	16.8333	18.1926	0.500847	3.42603	3.02153	78.5845	11.9972	62.7367	4.10745	5.21033
LITAF	49.7616	17.6363	14.1522	99.7749	114.032	94.8393	9.70805	26.4081	45.1104	96.9026	110.994	104.009	18.7372	29.1338	28.5337	37.0991	109.878	75.0043
PSMD14	0	79.2786	41.0552	158.808	145.532	165.377	92.7966	118.929	120.477	144.503	175.339	171.12	99.1563	98.266	102.918	182.706	175.346	153.355
9330182O14RIK	0	13.5251	7.15202	0.500852	0.337596	0.210314	7.33493	1.86155	0	0.194218	0	0.182897	26.6053	19.3055	4.81938	12.2896	0.709576	3.2782
4930470G03RIK	0	1.30723	1.60017	2.82343	0	4.95418	1.44886	0	0.518688	0.703876	1.24471	2.5411	8.2126	11.6578	3.80657	0	0.428687	2.24429
WASHC3	0	17.5124	25.7225	20.8105	16.2053	31.6622	35.6026	23.4398	27.8223	34.2673	18.5663	19.2415	25.8451	38.2108	18.0038	8.83455	28.7059	27.9441
HSFY2	0	3.43316	0	2.11932	0	0	1.56596	0.656447	0	0	0	0	0	54.4779	0	0	0	0
YBX3	0	59.4573	34.1615	429.888	433.215	521.022	122.112	355.146	274.575	338.04	373.867	498.827	236.718	194.872	219.105	35.2165	451.015	483.805
CLK4	48.1336	47.4611	24.9873	100.001	68.6822	55.5484	38.3223	51.8986	64.4143	79.5109	66.7631	57.6245	100.943	90.039	65.7433	41.2216	62.786	72.1548
POLE2	59.0838	62.4481	47.1929	27.0237	25.129	34.5701	34.86	46.1984	70.61	35.8226	26.763	30.291	39.3207	48.4553	46.0519	0	27.7748	38.9373
GTF2A2	0	48.8273	18.0423	29.2897	23.3713	54.0902	56.9058	56.0197	21.9565	36.3853	18.0305	51.079	75.5383	40.206	92.8206	11.6179	28.2689	43.1713
MRPS15	0	66.1884	44.6455	123.078	99.9662	145.307	96.5488	115.925	177.787	113.564	146.22	97.4641	56.3112	122.658	45.3793	0	101.421	88.5352
PACRG	0	7.16269	0.876722	0	0.186179	5.22187	2.10021	2.3968	0	5.7863	0.243383	0.908069	0	5.32808	0	0	1.17408	4.34027
1700021F05RIK	0	18.0396	21.3431	14.3898	39.0552	22.8034	23.8856	22.4315	19.1284	21.5944	20.0068	31.0023	46.0441	89.5503	47.4117	0	24.8302	38.2601
OLFR1277	0	16.8549	0	0	0.955363	0	0	0	0	0	0	2.07211	0	3.04268	0	0	0	0.619006
RAET1E	0	0	0	0	0	0	0	0	0	0	0	0	0	0	0	0	0	0
GM2016	0	16.7999	1.26547	2.19351	1.3439	0.502404	0.168452	2.47057	0	1.15986	0.878531	0	0	7.68718	0	0	0.169486	0.261022
SLC7A10	71.4549	0	7.03293	1.06385	0.239016	1.56353	0.748998	2.19672	21.4394	9.48821	1.56254	2.33089	3.76751	18.2258	0	17.4013	0.904285	0.464203
HADHA	54.2102	33.8151	17.1346	131.64	146.745	112.798	34.4515	106.872	101.422	167.684	154.557	139.707	123.736	52.9935	113.963	38.7166	170.303	111.186
PCDHGA10	0	4.04628	1.21075	0.624203	2.01114	0.786355	2.05203	1.54661	5.17234	0.403452	1.22327	0.683956	5.89403	12.917	1.07808	0	0.707732	0.454037
PDGFC	0	5.21932	1.8457	0.0894662	0	1.91601	0.529349	1.33005	2.07081	0.208171	1.18332	0.980266	0	0	0	0	0.228218	1.4056
H2-M10.3	0	0	0	1.5824	0	3.4172	0.381869	4.48118	0	0	0.796602	6.19053	0	0	0	0	0	0.591774
CDK7	0	4.7006	6.13771	7.57327	4.9176	5.88681	3.2015	6.08842	11.8083	5.90534	3.73084	7.9897	5.9907	1.55208	15.2965	14.5127	7.43426	5.64378
RBMXL1	22.5882	36.3201	12.2261	63.7427	75.2698	78.1819	33.0286	54.6724	54.4151	64.3765	60.139	77.2022	60.0287	47.6955	65.9504	3.43832	84.7979	77.3946
POLR3F	0	9.121	9.05274	17.1892	11.3861	16.672	7.71515	25.7238	11.7358	19.5557	12.207	18.8344	15.3512	12.7002	10.4714	11.2062	14.552	14.2401
ACSM1	0	2.73135	15.7806	0.674304	1.13627	1.27417	6.69413	1.04426	0	0	0	0.923388	2.98493	57.3978	6.36362	89.6213	0	8.82695
SOCS5	0	0	2.38852	4.30016	3.09313	6.95211	0.969349	6.39281	1.29015	8.6717	8.59558	6.98914	4.82177	7.82468	2.38723	0	4.99744	6.75619
SCAF8	24.8218	39.1356	21.7107	51.3807	50.502	61.9772	14.3337	49.4112	68.872	65.4567	43.3873	49.6141	62.3126	32.9969	76.1589	2.62883	47.8985	49.3616
APLP1	0	11.7984	13.3312	3.0806	5.75819	4.05717	2.95815	5.72486	12.6068	11.4031	8.88696	7.05688	18.3471	33.281	0	48.1136	9.1662	6.96587
DHX29	0	40.0842	16.5602	42.6677	39.0926	42.4559	19.4711	31.3137	39.9553	39.8381	37.4895	37.5197	16.4223	20.8498	41.7095	84.1485	37.8594	53.9409
DPP8	31.1748	27.0814	24.3278	76.4486	54.2165	68.2942	25.3611	57.4615	75.1183	73.0981	59.4132	64.3033	49.1543	72.2495	89.4096	51.7024	63.1077	49.5304
OLFR1325	0	0	0	0	1.50536	0	0	0	0	0	0	0	0	0	0	0	0	0
CDK14	0	0	2.4678	3.8586	0.504908	2.03146	3.31073	1.85503	9.0338	3.28317	0.812677	2.20869	16.1099	3.69844	1.27887	9.90104	1.66517	2.33757
UEVLD	0	12.5966	5.30217	7.56833	3.81634	7.55879	2.36317	7.43335	6.48757	4.12495	3.78818	4.25848	10.1401	7.44397	3.78518	0	4.98633	4.64214
ZFP35	0	4.52101	0.851403	6.33108	8.68196	6.21829	9.34128	13.6929	17.9394	10.6113	4.35196	11.4043	43.318	18.6091	15.25	0	7.39012	9.83399
UHRF1BP1	9.32374	0.69163	5.92647	6.15232	3.47792	5.10733	2.76625	5.50707	2.74323	7.28209	4.79943	7.67695	4.65902	7.07922	3.79058	7.57098	5.08115	7.77632
PROKR2	26.3437	6.97024	1.10094	0.763095	1.49701	1.57308	3.75317	2.75018	3.74637	0	0.122356	1.52026	0.98257	0	10.4752	8.51805	1.65176	0.635801
ZFP385C	0	5.02107	2.58145	0	0.365632	0.097581	3.40479	2.01521	2.58962	2.34305	0.683062	1.27309	9.05127	2.48734	2.92409	0	0.263466	2.6368
SYT7	0	4.14446	3.84871	1.14636	1.01104	1.44416	3.16853	0.655464	1.13373	2.56487	0.427781	1.25616	4.05906	15.0061	0.979081	0	0.599948	1.09688
MLLT3	0	9.48443	22.5117	37.9901	29.5013	33.1141	19.8327	56.342	63.0001	52.97	33.682	37.5525	53.3855	41.085	29.295	14.6177	36.9895	38.2482
LRRC74A	0	3.44943	1.12595	6.74179	0.23916	0	0	0.43961	19.6266	0	0.625394	0.194358	21.3621	21.6562	8.27314	55.1373	1.65885	6.50276
ZFP668	10.7479	0.911165	1.89614	4.77877	5.64045	7.30395	3.6245	5.65898	7.58935	10.2204	6.72579	5.77562	17.045	5.64089	6.78841	3.74032	4.24352	6.99336
OLFR450	0	0	0	0	0	1.72956	3.86101	0	5.89382	0	0	0	3.24281	0	0	0	0	0
GM20740	0	33.4089	6.814	0.860362	0	11.9196	2.17268	3.19874	57.7006	0	6.03858	0	0	72.0195	0	0	2.18821	16.8716
TMEM256	0	100.986	250.345	227.342	111.452	31.5108	160.472	49.1381	264.868	147.757	112.552	129.759	148.062	94.3968	64.8144	654.784	95.0392	87.0518
AGGF1	0	25.4259	30.572	65.7405	74.3234	47.5387	19.4727	57.9464	77.8986	87.6886	51.3969	69.5268	47.8241	35.718	51.1598	20.3174	71.6864	62.4063
CEACAM16	0	4.25429	15.6222	17.5064	12.5345	22.6045	3.69676	6.778	18.5813	28.2561	24.8703	15.1017	0.775002	1.40606	2.91551	0	17.296	26.9246
GM17750	0	51.3152	0	0	0	0	0	0	9.45958	0	0	10.6769	0	0	0	603.727	0	12.7585
CDRT4	0	0	16.1542	2.0388	0	0	0	2.52649	0	0	0	5.20644	28.898	0	21.125	0	6.34212	4.44383
SH3TC1	0	3.7814	3.48524	2.1961	2.91564	4.75509	2.66867	4.33609	6.17696	0.319375	1.33149	3.30871	10.2063	9.25554	2.74312	0	1.69241	7.45794
F13A1	15.7733	10.2298	3.59615	5.82701	6.33048	5.91333	1.98388	2.00526	1.24879	6.21428	10.7762	7.3601	9.17037	23.3896	2.51599	113.937	8.67099	5.82779
KLK9	84.2086	7.24253	5.91002	2.48374	2.3429	3.75454	2.51711	4.6159	6.39161	1.44459	0.437559	1.90439	17.5933	1.59605	0	0	1.05531	2.27559
SPARC	0	0	3.37726	11.0174	4.97991	8.51676	4.23211	0.620428	2.89825	19.3715	21.0804	9.60171	0	43.4261	9.17431	121.9	3.19321	5.08099
INSRR	0	10.3097	0.776627	2.32444	4.04266	6.47303	3.30953	2.50076	7.55036	3.70066	2.58946	2.14483	6.93104	10.6064	12.7683	64.097	2.3408	1.44162
E330016L19RIK	0	0	0.110248	0.0347317	0	0.787582	0	0	0	0	0	0	0	0	0	0	0	0.045477
ACTG1	438.656	263.821	291.2	2865.8	2989.59	2776.73	566.119	2032.03	2112.75	2793.15	3116.18	2942.88	1237.28	1159.8	1655.76	248.969	3183.21	2662.5
G6PC	0	10.1729	11.1478	2.39176	1.61228	5.8377	1.89467	8.70434	0	0	0	0.818846	0	16.3246	0	14.6741	0.127077	2.93535
MST1	0	19.5929	2.80777	1.1797	0.0994057	2.41495	3.23971	2.7404	3.03465	6.69046	1.29978	1.29244	8.35529	9.47276	4.91175	0	1.37895	5.98436
1700120G07RIK	0	25.6705	20.4219	6.93616	3.33427	15.6015	31.3395	27.0116	39.5611	2.88095	0	5.9666	7.02083	79.6577	17.6012	12.1234	3.78554	15.5556
GM8817	0	0	8.31831	0	25.3912	14.5569	7.95254	14.3258	0	3.66434	3.68296	6.89511	0	54.1632	23.3289	127.97	3.56077	1.37322
SPATC1L	0	0	12.5448	0	0	0.711614	0	2.79966	0	3.61409	0.497489	0	36.0148	0	3.76315	0	0.71998	0
OLFR747	0	5.73318	0	0	0	0	0	0.548355	0	0	0	0	0	0	0	0	0	0
LUZP4	0	0	4.84492	0.508934	0	4.91527	1.00331	1.26106	2.61857	0	0	0.557544	0	6.53908	0	0	0	1.11036
ABHD3	0	8.361	2.63168	0.184303	0	0.928687	0.778513	1.59837	9.95745	0	0.162411	0.2019	2.61077	18.9452	1.63701	87.4188	0	0.965015
ZC3H18	0	104.436	51.1358	112.529	104.982	102.114	75.8545	77.2542	118.506	99.5475	100.258	112.504	95.182	70.7699	74.1483	137.335	100.867	104.486
VMN1R20	0	0	0	2.36571	0	4.17184	0	0	0	0	0	1.55409	0	0	0	0	0.803438	3.09503
1700122H20RIK	0	0	0	0	0	0	7.50278	0	0	0	0	0	0	0	0	0	5.67916	0
PLEKHM2	1.5443	12.164	8.26547	15.9313	12.2924	11.9647	3.23722	13.569	16.5456	13.7228	14.6567	21.4005	5.15302	9.34612	9.18436	8.77712	13.4167	15.8444
CCDC71	17.5468	21.3266	4.80675	12.4296	19.6486	16.711	5.38507	16.3047	13.7008	17.6199	17.037	17.8529	8.50697	22.8098	17.1636	0	19.3603	23.1103
FAM160B1	17.414	16.7943	5.86123	29.1592	22.6018	26.3875	8.57439	15.2282	16.3005	28.538	29.8982	20.2339	16.5901	52.7432	27.7854	16.2457	26.9067	28.4358
CYP2AB1	0	4.68173	6.87699	0.842691	0.243487	2.57813	0.406952	2.08801	2.47714	0	0.318387	1.18706	0.426299	30.1571	2.67322	0	0.10235	0.788017
PIWIL4	0	43.488	2.98502	1.75575	0.676392	5.21356	13.2479	3.72891	0.967732	7.58673	2.5428	2.06101	11.9907	10.4722	6.6836	114.924	1.06622	6.89565
JOSD1	0	10.142	7.67458	34.0429	27.3022	27.8341	4.72887	32.8943	7.07258	24.8224	33.194	32.6244	26.1913	25.5799	5.89599	0	32.4937	29.5478
TPRKB	32.7287	3.43825	3.97918	9.83715	6.56786	14.3364	5.62454	13.8598	10.1696	10.5469	6.71782	14.1597	5.46413	0.619425	14.1345	0	14.5145	12.2477
FBXO9	0	58.3773	8.9625	31.4487	24.904	30.963	16.5114	21.1834	38.4863	28.7711	34.3122	22.9133	30.275	72.5719	10.1699	0	27.9023	28.9783
AI504432	17.1341	11.4399	8.80237	21.7932	15.7552	14.7507	4.40471	11.3131	9.79633	25.5506	17.5901	19.1531	10.5138	20.1475	18.7853	0	15.3886	15.4775
CNTNAP2	8.95595	4.7363	8.04869	1.54717	0	3.14023	2.79783	2.92832	1.43662	3.70013	0.833957	0.565122	5.17392	14.903	0.668045	8.09327	0.548247	2.64481
GM10536	0	0.721097	0.706158	0.444967	0	2.42908	1.19111	2.57253	3.24219	0	1.30798	0.0812596	0	2.38141	1.64682	0	0.441439	1.74776
9130401M01RIK	0	44.0223	4.58583	35.8501	45.3796	46.981	19.7731	37.2537	29.0205	35.9837	31.57	48.1315	1.024	1.85809	19.2593	35.4343	56.2526	52.5944
CCDC163	0	8.02373	7.61173	13.1538	13.1436	10.722	5.62255	12.0785	19.5063	10.6216	6.81975	7.79866	0	31.8116	4.81084	48.1025	6.70909	6.07743
OPA1	18.8782	20.8785	26.58	29.7338	37.7772	31.7452	16.6858	39.9641	45.9811	34.7134	34.9056	32.7506	41.7848	38.3872	29.8665	62.0183	33.788	33.5338
GM3230	0	0	0	0	0	0.411525	2.0701	0.202362	14.7067	1.71014	0	0	6.94118	1.04931	1.8135	29.392	0	0.427637
OLFR667	0	77.2476	2.70133	2.98133	1.1469	8.04728	0	24.2752	3.29029	0.495352	4.12193	2.33176	1.50874	35.6002	9.45692	0	3.25511	4.45805
SHISA9	0	0.628481	5.53917	0.710983	0.653818	1.30281	1.80312	0	1.16349	1.95515	0.114004	0.566582	0	5.81123	1.57881	0	0.054964	2.79268
B3GALNT1	0	8.68438	3.77966	0.29776	0.702522	0.750203	2.26442	2.39784	2.29787	0	4.19923	2.93592	7.38115	5.7383	2.31418	0	0.759381	1.55919
ITPK1	45.4742	23.7921	15.2899	64.6953	44.237	44.9408	20.8429	53.7179	72.5787	68.8595	49.553	62.0846	23.9655	34.6288	43.0472	3.7545	50.7137	60.5199
CELA3B	0	20.4111	25.3658	3.39382	1.63152	6.107	2.04468	9.61203	13.7367	0	0	4.24652	0	56.1235	22.6069	0	0	8.24571
4930513O06RIK	0	0	0	0	1.54667	0	9.20664	8.54663	0	0	0	2.51669	0	3.69746	0	0	0	0
ZMYND11	0	34.6765	18.5512	31.1055	34.1593	31.4486	14.6829	35.7538	37.0231	34.4987	24.1122	29.3797	42.0926	17.3891	38.4226	55.1433	35.8862	27.151
ARMH3	0	10.9814	15.593	10.73	10.2804	9.81775	6.01377	14.5527	29.922	14.9797	10.9535	15.7161	23.9976	24.666	37.3704	0	14.9807	17.7443
RASSF2	8.48925	23.1294	18.7417	23.3028	21.2086	14.9566	13.7202	28.3213	36.2143	17.1924	18.9916	21.2435	49.6419	30.0112	41.509	24.8146	27.3346	21.4152
MMP7	0	9.24454	20.3672	1.07022	7.20721	0.44937	2.10771	4.42008	0	0	0.942027	3.12536	0	0	0	0	1.81814	3.73456
RAB21	16.1076	18.6519	36.8338	81.5453	56.6396	63.8102	23.8273	49.4449	89.8444	77.0052	61.0349	65.3686	76.7838	97.3856	54.1093	0	80.8894	63.2917
SPATA22	0	0	4.26973	0	1.41037	3.39097	2.27279	0	0	12.5248	0	3.27588	2.11878	9.61175	15.2755	0	2.28709	3.52298
SLC26A5	0	0.882132	6.47894	0.0680413	0.963571	0.428583	3.22104	2.27594	9.79859	0.237483	1.44011	0.223664	0.481859	4.80666	0.151092	0	0.34716	2.04899
2310016G11RIK	0	0	16.5804	0	1.04298	0.487792	2.28757	3.35868	0	0	0	0.848104	0	0	8.59855	0	3.28896	6.58722
RESP18	0	0	3.04155	0	0	2.4173	21.0262	3.96366	0	0	1.12411	4.90131	31.7345	28.8135	5.68159	0	1.08562	0
KCNJ14	49.2506	0	1.59065	0.751824	2.87222	0.473556	1.69429	1.24191	4.83454	4.51901	0.662776	2.88296	0	4.82923	5.28667	17.429	3.62205	0.328085
AA545190	0	0	1.25288	0	0	0	0.666721	2.93683	6.10295	1.83786	2.43344	2.59549	0	10.159	13.1574	0	0	3.10141
ATMIN	17.8993	5.82363	3.76806	26.9513	24.45	27.8897	4.61099	12.0042	17.6568	15.3047	14.3178	13.6408	32.7197	27.1987	6.41229	0	24.6651	24.4493
COG7	36.2157	11.4	9.54309	20.6515	18.5137	17.0104	5.84978	13.9171	15.7599	24.2895	24.2092	16.659	14.0634	29.8819	9.57478	61.2812	14.4711	17.8264
1700016D06RIK	0	12.7391	15.8325	4.53725	3.46384	0.762067	1.02153	4.12253	0	2.46291	0	3.97547	0	23.3292	15.4482	9.88499	2.05592	3.95864
OLA1	0	37.4148	17.6237	56.5582	64.4308	81.7429	33.7132	82.7447	72.5563	49.6451	77.6771	78.6147	105.578	15.0209	34.3995	174.551	70.6924	74.6145
APOL11B	0	0	12.1573	2.33202	2.13327	1.6787	1.82958	2.68281	12.4271	3.29423	2.34886	2.73725	10.0281	54.5751	2.2193	0	0.849565	6.10546
PRSS22	76.422	0	5.41791	0	0.958765	2.15136	0.480682	0	0	1.32438	3.00798	3.7411	0	9.14658	0	0	0	1.11758
TLDC1	0	0.417637	0	3.99497	3.90958	8.60423	8.16782	7.18456	6.96106	8.24573	8.86106	11.7188	4.10717	11.589	8.29875	0	6.68322	8.09805
SEC24D	0	14.4423	3.01194	26.6536	19.4196	24.0135	4.67336	11.0409	12.9452	11.5204	21.0292	27.5768	18.1163	13.7793	9.89497	7.42953	27.5056	26.7936
VMN2R91	0	0	0	1.03231	0	2.11325	0.327142	1.11907	0.66383	0	0	0.282751	2.28476	0	0	8.44614	0	0.168931
PRKD3	25.7355	18.6144	22.8661	23.3746	20.1809	23.9256	10.9029	20.907	30.9598	21.8615	19.772	15.401	19.2645	34.2914	43.0683	87.0245	16.2797	19.1943
EIF4ENIF1	52.9714	41.8893	24.3046	81.2813	76.0706	93.0786	25.5131	86.7216	83.7649	91.6959	79.8469	88.0788	85.1801	57.0948	58.2287	29.9641	75.1521	87.5422
RPL7	464.923	164.533	183.597	1533.27	2011.14	1769.92	482.241	1652.58	1090.36	1381.87	1718.72	1770.99	820.431	941.815	942.08	425.725	2128.89	1757.51
SLC17A4	0	0	2.55564	1.87904	0.81434	1.52172	7.03202	4.48961	0	0.156142	0	0.735233	0	9.48363	5.36467	0	1.02694	5.62266
DUSP8	0	0	3.91945	2.14472	2.32291	3.27499	1.48342	0.96619	0.835652	0.604905	2.69387	1.78034	1.61091	10.8519	2.1648	13.3008	0.497406	3.48885
LYZ2	0	9.94294	0	81.7303	97.1475	90.3849	2.91438	9.98407	8.89151	165.575	214.771	169.755	32.6208	24.6683	0	93.9819	149.914	82.3426
GM17801	0	0	8.37437	3.43155	1.77842	1.9951	0	0.327046	0	3.37756	0	2.60212	6.5443	0	2.93068	146.693	0.224299	3.4548
TUBB2B	36.3397	0	3.14755	3.24631	4.61914	2.95351	7.46598	8.93765	3.24792	3.14705	1.43039	0.987861	17.8834	13.904	6.00714	0	3.21926	1.88866
GM8989	0	0	0	0.740307	0.299532	0	0	0.550286	0	0.689029	0.130568	0.324466	0	0	1.15074	0	0.440662	0.193854
BOP1	0	4.36353	12.1782	68.1313	70.5296	80.2308	24.2357	61.2209	45.3713	45.7396	64.9243	76.414	41.9595	24.2175	15.5476	0	56.3192	62.0472
PPP1R36	0	9.83926	15.6565	2.27765	2.04614	3.82555	2.56466	8.4658	22.1429	7.35955	0.222911	0.554398	0	22.7676	24.7257	0	0	0.99369
SUCLA2	23.3561	19.3905	7.95452	51.5894	51.78	45.4313	20.6331	55.2995	61.9891	62.8375	61.8594	63.4274	14.3178	51.9462	70.0269	0	58.8388	48.4804
ZSCAN18	0	28.0245	14.282	5.55866	2.37979	6.44685	4.17643	8.30752	19.061	10.3677	7.39109	5.51049	21.2454	51.0011	10.5801	35.385	4.27638	7.50869
1700044K03RIK	0	247.338	226.143	6.68003	4.43574	50.4415	30.5223	0	0	3.87466	0	25.457	0	0	0	452.386	50.4902	0
FLG2	0	4.39495	1.07599	1.11663	0.376554	0.552635	1.71957	1.48214	0.512714	0.788765	1.05527	0.78659	7.34269	16.9017	2.92237	12.4081	0.644401	1.20099
LYPD3	0	2.13667	2.78972	1.9783	0.444375	1.3845	3.89897	2.17868	6.22155	3.06839	1.54925	0.722347	15.5695	0	2.92857	0	0.186811	3.74029
OLFR357	0	0	0	0	0	0	0	2.86229	0	0	0	0	0	0	0	0	0	0
GSTT4	152.485	0	4.16024	3.06106	4.71003	7.16078	2.58254	6.50204	14.6398	4.57733	0.384713	2.87288	0	25.3063	0	0	2.97067	0
HEY1	0	0	0.243874	0.9222	0.932463	0.968111	1.68831	0.190421	4.34923	0	0	1.1787	0	9.87362	0	21.3737	0.653292	4.22533
MTFR1L	0	17.7043	4.43999	22.9181	27.2177	23.4997	8.89531	23.6061	4.79834	26.197	25.3707	17.8098	13.6836	28.2447	30.4755	59.9576	13.9333	22.8511
FOXH1	0	0	3.47106	0.820595	1.28995	1.72283	1.38585	3.0501	11.2635	1.2727	0.722699	4.49396	10.6567	50.9778	0	0	1.39451	1.07398
NUDT16	0	5.07265	14.547	6.26227	9.19336	13.2417	5.66718	8.58993	0	24.4557	7.48734	11.2695	4.7525	11.4965	1.9865	42.0536	13.3051	8.48948
GNAS	0	20.8936	15.7301	118.858	125.851	107.303	25.328	74.9623	77.8897	117.175	161.862	113.055	42.3491	54.073	62.6333	69.864	151.279	101.867
ITPKA	0	0	7.69045	0.581681	1.69879	0.732758	2.29315	5.28487	0	0	0	1.27442	0	0	9.47204	0	2.14241	0.253804
AKAP1	0	5.87156	7.49988	16.9345	10.8351	17.6622	6.3251	14.1491	15.192	17.136	11.0437	18.9868	17.2921	26.8104	31.308	5.80237	19.892	22.1719
ARHGAP29	11.3608	0	3.10149	5.22888	1.24671	2.92766	1.9647	2.02841	2.71632	6.51363	3.12107	3.12523	5.42351	14.2455	4.80869	8.2158	0.943243	2.83536
GALNT16	0	9.85003	5.64642	4.07681	0.799756	1.30731	2.44368	0.459149	2.09683	0.431186	0.784395	0.324875	1.04988	5.7125	0	0	1.07153	1.55279
2610001J05RIK	0.342554	21.1474	6.14801	5.60749	5.49943	6.03659	12.4086	6.4418	4.98218	9.72624	5.12386	7.81949	7.94261	0	12.9047	2.50306	7.02167	6.27356
B3GNT9	0	4.71366	9.65145	3.57014	2.40683	4.16434	2.45827	3.60397	2.04072	0.615312	2.33121	1.15894	0	11.8911	1.4681	0	1.46138	3.98139
CRTAC1	0	3.3947	7.57207	1.04747	0.941617	1.90603	3.14756	5.7676	0	7.44704	0	3.44292	7.83063	29.1551	1.8091	0	0.494762	2.59029
1700019E08RIK	0	0	6.7549	0	0	0	10.0514	9.51277	21.999	5.94947	0	5.59866	0	65.9	0	0	0	3.34504
KLRA14-PS	0	0	24.5983	6.89721	3.09335	0	0	0.712219	0	2.6736	0	5.66254	0	48.067	0	56.2211	2.92688	0
GM12602	0	6.28411	16.5376	0	0	0	4.29987	5.70714	0	0	0	0	10.3038	0	2.69172	0	1.44218	0.951968
COL4A3BP	27.1052	26.329	9.39263	86.6856	54.1558	59.8652	19.0811	46.0043	65.9485	101.461	62.7888	65.549	39.4466	38.7519	51.1513	47.0258	61.4311	50.6721
PAQR8	0	12.4168	0.0907433	0.228709	0.92544	3.16935	0.870073	1.27502	0.882183	1.26392	3.63077	1.94221	9.92042	4.03904	2.03148	1.87236	1.41008	0.973225
MTSS1L	0	5.86665	6.43852	2.49659	1.93619	2.51611	2.47989	2.62899	3.37054	2.68676	1.65134	1.23102	3.97808	6.41323	3.74214	0	0.636917	1.79784
OLFR1449	0	0	0	0	0	3.39577	0	0	0	0	4.74302	0	0	26.0026	0	0	0	1.76356
GM3772	0	1.79164	7.89504	2.21163	0	2.55389	2.80265	3.42507	2.84499	0	3.73544	0	13.0539	0	0.818504	0	0.31331	2.17128
COL9A3	0	25.0048	6.21297	1.72735	0.543478	6.67319	4.57417	7.70401	0.888571	1.47368	4.56857	5.80377	31.3994	14.7933	15.5985	54.653	2.05606	6.63348
SLC34A2	0	13.5094	3.84858	3.86499	3.42396	1.24112	0.832796	1.03275	1.55914	4.05576	5.01223	2.98935	16.1009	3.40695	2.69257	25.4333	1.99771	1.78601
BAK1	53.6179	13.2088	13.4736	90.3551	107.61	87.9351	39.0308	94.6886	83.8909	90.4911	120.193	106.614	78.1905	33.8243	72.4106	61.1211	115.785	86.4858
NXPH2	0	0	2.24446	1.02871	0.60683	0.647957	1.19533	0.796541	0.330754	0	0	1.26793	0	1.65195	0	42.0833	0	0.336682
CSAD	60.083	3.03424	24.2166	5.43	3.53508	3.65614	2.84872	9.27879	9.63113	4.7924	5.28314	3.38507	9.61391	35.4764	0	0	5.73149	3.79971
PRAMEL7	0	9.1122	11.8974	6.37405	0.63176	2.12547	5.70159	3.01945	0.964648	5.23408	0	3.28594	3.98352	10.84	0	0	0.796735	3.68101
ZFP873	0	3.21781	4.95168	9.5039	1.81685	5.36082	5.27403	2.98755	20.0685	3.63044	2.62572	4.19596	8.53947	3.64479	0	0	3.61769	3.52824
OLFR740	0	0	0	0	0	0	0	0.564483	0	0	2.0037	3.99043	0	32.2244	0	0	0	2.38413
1700010I14RIK	0	0	6.46944	6.6725	10.3685	3.26882	2.66193	9.41493	1.43056	8.19338	6.36986	4.67002	11.8151	17.8618	2.46943	24.252	3.46593	3.63931
VMP1	82.8068	30.7836	60.2907	195.024	156.613	146.168	43.5922	123.638	116.592	180.725	172.249	184.559	116.237	138.243	135.633	109.204	185.232	164.021
PSORS1C2	0	0	24.4205	1.06241	0	8.69832	0	21.7214	19.1586	10.502	0	5.2338	41.4037	20.5003	0	0	1.80366	12.508
PDHX	0	4.69679	25.9238	18.5773	19.6298	20.4152	12.2474	19.5876	26.4343	18.6998	13.5888	20.3532	5.13223	39.777	15.5061	0	14.1135	11.2115
RGS17	0	1.32849	2.18803	0	0.402081	1.68981	0.567045	0.600067	1.8203	0.736949	0.262923	1.18404	5.40907	0	1.40656	0	0.221816	0.390294
FPR2	0	5.68685	2.78429	4.97356	1.37957	5.52805	0	0	0	4.42399	7.21358	3.52472	39.3763	20.683	0	296.409	3.97713	0.765775
B3GNT3	0	0	3.86594	2.11167	0.875931	3.27403	2.19593	1.81121	7.5217	1.51173	2.86324	1.42363	6.90287	0	0	0	3.31393	5.31598
AP4M1	0	3.34397	7.85886	10.5265	15.9962	14.3005	8.71758	10.7402	28.1464	17.2875	10.184	7.91348	0	0	12.833	0	12.8059	6.21391
OTOP2	0	2.54029	14.7183	0	1.93763	0	5.18887	4.5319	3.36042	2.43176	0.921321	0	3.23842	6.71344	0.290101	73.7522	0.111068	3.59163
GM5458	0	0	2.61442	0	0	14.5378	4.86919	8.17157	0	0	0.72537	5.86748	10.2209	0	6.40666	164.857	2.45034	9.70782
4930455G09RIK	0	0	0	2.60392	0	0	10.2284	13.9839	0	0	1.52292	1.89918	0	0	0	0	0	6.80825
SLC38A3	0	0	0.958665	0	0.162924	1.06551	4.18666	2.8442	2.17551	0	0	0	3.85087	10.0895	5.6345	0	0.205456	3.16371
TK2	0	14.014	1.10672	5.02187	7.89927	7.02921	4.83298	11.752	5.38241	10.873	14.3866	13.7546	0.987977	19.7137	44.6055	1.14122	12.2148	11.8701
H2-M11	0	0	13.6061	1.47898	3.38737	4.09871	8.49133	0.732977	0	1.37627	1.30235	0	0	1.90108	0	0	3.01578	1.54847
2900092D14RIK	0	0	5.12659	0	0	2.90707	2.04778	0	0	0	0	1.26416	7.76309	4.4467	0	0	0.392398	0.604225
4930511A02RIK	0	0	22.1427	3.39958	0.72358	2.02858	1.20931	3.99016	0.92064	0	2.20748	0.784046	0	8.04653	4.76774	0	1.2167	6.32386
OLFR723	0	0	0	0.822073	0	0	0	0	17.993	0	0	0	0	2.64274	0	0	0	0
OLFR1274-PS	0	40.9451	0	0	0	4.47849	2.33352	0	0	0	1.73817	1.73033	0	0	0	0	0	1.0338
RWDD2A	0	8.72416	0	3.50061	1.81417	2.03525	6.13946	5.00443	3.46505	15.9747	0.23716	0.884821	0	3.46099	0	0	2.51689	1.76215
5830417I10RIK	0	8.29838	7.53913	14.1269	13.4603	14.1054	5.11163	18.0742	18.8755	13.1704	13.4409	15.379	19.9862	14.4587	18.6989	14.6492	15.2414	15.5493
HADH	0	0	31.7957	37.5281	42.2416	29.7016	35.022	75.7063	89.9829	13.2568	43.8017	35.7294	29.9209	31.5593	45.811	0	23.3799	32.406
ALDH3A1	0	23.8426	21.0776	4.90548	0	1.80237	1.20861	2.2791	0	0.713309	0	0.223902	2.89546	2.62649	1.3616	0	0.521159	2.14036
EEA1	19.929	20.9886	9.47218	90.8484	59.7471	80.0999	19.0954	40.3509	49.8493	109.42	71.7725	84.8896	34.9438	27.303	33.0023	26.8288	60.4437	75.0295
OLFR220	0	0	40.0182	0	0	0	0	0	0	0	0	2.81031	0	0	0	0	0	0
ETFRF1	0	0	1.87279	3.09828	2.38693	2.97374	2.244	4.38684	7.59043	1.37309	2.34078	6.14215	20.8987	32.2235	6.55229	0	2.38302	5.60108
MRPL44	0	19.3406	20.9971	18.168	30.4267	30.406	7.01372	19.9371	40.0759	11.7744	18.7453	38.3782	9.19232	31.6897	10.95	40.3027	24.701	24.4581
IER5	0	12.4846	10.1882	61.6342	52.28	55.9936	4.17417	20.6802	24.1332	64.3505	67.5809	81.058	1.04928	26.0102	13.5986	42.8419	57.9483	64.2697
TMPRSS11E	0	1.83572	2.3969	2.83204	0.190958	4.40016	2.39372	4.44418	2.67065	1.20809	0.499422	0.72403	5.01418	14.5514	8.1754	16.2244	0.722408	2.59546
SNORC	0	0	14.4405	0	0	0	0	12.7206	0	0	3.99453	0	0	0	0	0	0.965731	1.49
PTPRCAP	88.6825	203.956	172.847	525.058	691.649	524.022	296.81	457.132	381.792	450.576	863.726	503.536	352.541	255.331	269.128	0	786.72	431.361
GART	0.325646	33.2959	26.6076	79.7643	83.1244	120.141	24.4114	113.347	69.2955	74.9821	79.559	111.713	71.0413	102.088	68.2236	0	83.9733	112.17
MED11	0	4.77308	39.7245	65.3436	70.7593	64.3607	38.1232	38.9616	2.53099	62.2807	71.2927	75.3054	128.801	0	46.9084	180.34	93.0159	68.1312
GULP1	0	0	2.78229	0	0.221653	1.65658	0.555693	0.271524	3.66404	0	0.96614	0.600321	3.88046	0	0	7.17384	0.372685	0
CCDC80	0	29.1806	3.02246	2.85687	1.22588	5.01678	2.78069	4.07557	7.79253	7.35243	3.58785	2.94053	10.4227	37.2526	4.42152	0	0.809738	4.42043
GABRR2	0	9.35031	0	2.69322	0.388956	6.5431	2.60021	3.8134	4.94942	4.47574	1.18659	4.00402	0	3.70786	0.427171	1.57311	1.63509	3.77721
4933403O08RIK	0	10.8542	0	0	4.99829	0.301433	0	0.592937	0.615758	0	0.632366	1.57265	0	0	5.84477	0	0	0
2310003N18RIK	0	11.3102	0	1.75076	0	0	0	0	0	2.03386	0	0	0	0	0	0	0	4.56991
RHOA	137.007	40.5338	64.9328	238.053	240.952	222.132	65.9442	214.078	220.315	284.691	260.176	271.383	141.061	96.0633	244.532	48.9397	253.235	220.695
MPP6	0	31.6512	16.1343	112.116	111.3	115.957	41.2666	100.28	80.1849	86.6946	86.094	103.924	102.336	54.1425	87.9384	35.027	91.3347	100.185
PTGES3	58.2147	24.0735	39.0091	240.914	248.099	270.063	126.874	241.935	218.884	237.047	192.199	266.827	122.776	68.1824	187.747	131.643	205.381	245.9
2210408I21RIK	0	5.89365	4.02262	0.110202	2.4154	1.3883	0.37266	4.23225	0	0.512851	0.437371	0.60377	1.95105	0.707697	6.97433	0	1.82747	1.22647
GM16551	0	0	0.966198	0.730674	0.328408	0.767057	1.85248	0.301743	0	0	0.107357	1.20081	0	2.34666	0	0	0	0.956571
DEFB28	0	0	0	30.2241	21.9551	86.4646	9.15917	95.4241	192.761	6.37827	2.3813	0	185.446	35.6092	201.237	0	9.25089	25.0547
TBC1D14	0	9.89375	7.61264	24.7937	27.055	26.8397	6.68822	20.8375	24.9906	19.8586	26.0965	35.7	16.9849	28.0044	18.5367	10.1995	26.6996	26.4269
GNG7	0	0	2.62334	0.183678	0.185776	1.04126	1.55252	2.5031	5.19627	1.1753	1.05273	0.603755	0.975612	3.53908	0	0	1.24943	1.08215
NDUFB5	0	12.0999	17.7716	38.6037	76.5725	70.0645	46.2325	52.4611	18.1709	70.9691	52.2286	59.5427	117.634	16.0132	6.45182	0	62.3947	59.2004
H2-EB1	0	4.84103	13.2056	44.3946	23.7325	31.4577	23.257	20.8904	8.78684	43.6981	54.3456	42.5519	0	41.1412	14.2182	404.85	35.3725	26.8199
ARF2	0	0	1.31515	13.3791	13.8895	10.1425	2.50153	9.38777	5.78614	16.3913	12.5256	11.0263	2.09634	5.32351	13.4086	0	12.9855	11.6254
CCDC162	0	7.99277	16.3412	3.41764	1.63392	3.76049	3.80387	2.8941	8.00929	4.07692	1.29736	2.22803	9.95674	25.2804	12.7768	4.6047	2.28107	2.77558
KLHL22	0	4.09746	2.60812	4.93094	4.60289	6.84886	3.20542	2.66287	1.95127	3.38305	5.34999	3.60157	19.2522	18.6791	0.561512	93.1028	4.83711	3.14491
LCMT2	0	0	1.04898	2.92738	7.38606	3.80677	0.558713	6.31743	14.8147	1.64792	3.16402	3.72478	12.3723	10.9171	7.33925	0	4.01467	7.5416
STX3	0	0.198469	0	1.2859	0.206473	1.85136	1.08707	1.44133	3.46418	3.41955	3.02417	1.27482	9.97373	1.17971	0.951818	45.1151	1.6663	2.4052
SPEER9-PS1	0	0	13.4635	0	0	0	5.11441	0	0	9.17253	0	11.2905	0	7.80733	12.1249	0	5.149	0.793611
OLFR663	0	0	0	0	0	0	0	1.46841	0	0	3.12871	0	0	0	4.38581	0	2.68406	0
NUTM1	2.01204	11.3669	4.07244	0.513242	0.922884	1.9397	6.00127	5.51064	0	0.59711	2.56456	0.468629	2.12029	8.79012	3.60904	10.5019	0.145472	1.9039
GGTA1	0	17.5279	12.9439	37.5909	31.2059	34.9584	6.89433	19.0017	31.4654	40.0202	27.2833	37.3993	18.5224	13.6658	6.29991	66.0315	36.6374	35.5189
GM11563	0	7.8563	16.0262	0	0	0	0	0	2.08189	6.58265	0	0	0	0	0	0	0	0
G630016G05RIK	0	15.0642	0	2.32632	0	2.93018	5.39315	2.88266	11.9884	0	1.5335	5.7296	0	0	21.9524	0	1.97434	9.88935
SSTY1	0	0	0	0	0	0	0	0	0	0	0	0	0	0	0	0	0	0
UTF1	0	0	3.75564	13.1933	7.97426	22.585	4.28336	7.12547	11.321	11.4109	2.08464	11.1144	0	0	0	0	6.60955	18.5931
OLFR1048	0	1.41628	8.32048	0	0	0	0	5.41837	1.12614	0	0	0	55.7678	0	11.6517	0	0	0
PKIA	0	0	0.413125	0	0.234052	0.765223	0	0.537524	1.33901	1.21147	0	0.0950795	8.91096	0	2.69771	0	0.0737861	0
CSPP1	1.70375	50.4708	21.0345	31.9406	29.1094	34.2159	24.1839	24.9445	46.7508	36.9076	21.0775	29.9982	83.6068	50.7009	42.4597	17.1931	23.2191	22.0002
MPO	0	14.3758	1.03513	1.6961	0.175914	3.45153	3.4179	0.323277	0	4.85705	0.460048	3.71648	0	3.35225	2.02801	0	0.5546	2.73284
BC030870	0	0	6.91703	1.45345	0	2.13608	1.84129	2.40103	8.10376	0.281787	1.06693	0	1.71588	0	0	0	0	0.634124
CCL8	0	0	6.31837	23.9606	8.92311	1.67629	14.5301	36.3006	0	0	0	0	0	0	32.5068	1207.63	0	13.9095
NFE2	0	14.482	3.35884	1.05835	3.647	2.5184	6.95675	2.03963	0	2.0521	4.45789	3.60751	24.5688	4.532	10.7062	20.2067	3.09937	5.85019
ETHE1	0	3.99332	28.9365	16.5156	14.4499	15.8365	8.11904	8.5514	19.0302	0.860225	12.8109	5.67013	13.0955	33.2642	4.37889	0	8.58842	16.1318
ENTPD3	0	0	11.2269	1.11705	0	0.938149	2.36043	1.84519	0	0	3.28318	1.6319	0	14.3489	0	0	0.237453	1.58436
LCE3F	0	0	18.8724	0	0	4.61776	0	4.544	2.36489	0	0	0	0	0	32.5616	0	0.776936	1.1982
ACTN2	0	7.43597	3.81429	0.983323	1.54696	1.65167	6.74086	5.95578	4.77721	2.7964	0.866946	2.51386	3.48205	14.7371	0	48.2798	1.95079	1.57344
ACSM2	0	5.32674	1.59391	0.958645	0	1.15018	2.43145	2.31869	1.52597	2.28378	0.402638	1.45064	2.74785	13.4847	0	6.72761	0.65998	3.1679
WAC	0.184737	13.8966	28.5262	64.8061	47.0417	57.1282	15.8461	44.1265	58.2345	67.4041	49.6424	58.0019	34.4497	45.8886	42.7209	9.90012	51.3254	53.9055
SLC5A7	0	1.17061	5.44522	0	0.487126	0.379154	2.697	0.522003	0	0	0.159261	0.131914	4.2628	3.86562	0.801997	0	0.563072	0.945753
OXR1	0	6.50405	4.73152	14.6773	8.15834	13.0731	5.52548	11.7906	19.7558	19.4774	13.1469	13.5697	12.7896	33.1368	21.6433	0	13.4079	11.5604
N4BP2L2	1.81152	10.4161	9.25015	16.4461	12.8163	14.8852	10.1765	14.5141	17.1911	18.8095	18.8571	15.0476	14.2751	12.3031	17.5511	23.373	14.497	13.0672
VMN1R217	0	0	0	0	0	0	0	0	0	0	0	0	0	0	0	0	0	0
PRKCG	0	0	8.26697	0.937727	1.47527	4.20022	4.84337	3.74337	13.9348	10.5458	3.76641	4.338	2.58266	18.0688	4.39595	46.043	2.56908	4.6379
IGBP1B	0	7.17616	6.14859	1.66126	0	1.7439	2.10415	6.51785	3.56293	4.83098	1.2192	4.85214	0	16.0143	0	11.3126	2.11732	0
4930505G20RIK	0	73.7421	32.6561	8.6853	7.28602	28.7125	13.6917	4.03679	19.6199	0	5.70653	1.18725	92.3738	0	0	220.299	8.27657	11.3497
CBX6	0	5.17803	2.26375	9.41412	9.81184	11.8597	3.42464	15.2676	8.06943	7.50096	12.2781	15.3795	4.24254	17.9537	8.36199	12.1444	11.4022	11.1309
GGH	0	0	4.0556	23.5796	41.7216	27.1979	16.7914	22.175	19.0106	25.1147	35.5259	20.8475	5.03103	12.7805	28.387	0	36.2072	16.7313
LAMB1	11.3564	12.5168	1.36196	2.3063	1.26601	2.09461	5.07849	3.72098	11.1715	8.17454	2.98018	2.40961	12.3444	6.88867	7.1461	33.8111	1.68764	3.30062
2310034C09RIK	0	0	0	0	0	0	0	0	0	0	0	0	0	0	0	0	0	0
H2-T23	0	40.8514	48.6387	371.122	346.925	308.296	57.8323	102.26	101.05	316.683	395.717	356.256	90.3372	79.1972	161.633	236.505	359.885	264.795
CHRM5	0	7.86024	6.09348	8.49027	3.9508	0	0	2.75496	0	2.58673	0	2.21443	23.625	12.9881	0	0	0	6.08594
CTSW	80.0334	137.887	82.5582	168.184	221.967	195.068	63.6539	138.811	177.48	187.585	251.335	214.265	190.684	189.465	150.292	119.437	245.962	235.224
GGA1	41.0849	30.245	8.34071	42.0488	42.3815	50.4039	12.1483	40.665	27.589	34.6925	42.6526	43.1324	22.4108	78.543	45.0189	7.02235	45.5102	35.8108
GM5483	0	0	0	0	0	21.0664	0	26.6822	0	0	2.07664	18.2541	0	0	0	0	0	18.6975
NEDD9	0	17.9602	17.5882	114.717	112.773	113.188	8.8668	27.623	34.7763	111.899	98.2604	129.964	22.6578	30.9263	55.6651	58.8616	122.235	106.323
SLC2A5	20.4413	24.1374	10.3204	0.314692	2.40469	0.925018	2.92568	3.76872	8.09376	4.88145	1.01734	1.60903	13.0008	17.5174	0.93173	0	2.76484	2.47198
PHKG1	0	8.98573	8.62346	2.66171	0.822519	0.977992	0.187463	1.51139	0.570498	3.09659	1.85778	1.82267	2.74908	2.13704	1.47763	14.5205	0.565765	3.33949
CDC42EP2	0	0	0	1.22533	1.32099	0	2.06969	1.82176	3.78383	1.42535	0	2.95277	3.47177	12.5981	19.046	0	0.416508	0.320756
TAF9	0	33.7933	37.1152	37.2127	32.0963	57.5303	13.5684	50.6467	29.7482	37.7113	33.0198	27.1721	52.9201	32.612	31.9255	2.3036	30.8999	44.2752
DNAJB6	111.013	33.8871	39.8018	100.51	77.7302	79.1883	61.1097	64.7624	69.9365	82.3109	91.1866	82.301	62.9125	42.8399	68.6528	147.022	73.3084	71.3003
RAB3A	0	1.60809	3.93669	2.48165	1.33767	3.75137	6.70665	6.14935	2.55449	0	1.96736	8.69844	4.39461	0	17.0826	0	3.58505	6.4962
VMN1R184	0	0	0	16.6244	0.907343	3.96173	0	2.78364	0	0	0	0	0	0	0	0	0.381519	0
NCAPG	0	62.983	24.26	76.9545	77.166	79.4272	31.0268	119.733	122.611	69.5334	75.8536	73.0568	115.604	75.4397	86.8803	42.4139	90.8451	71.0132
COMMD8	18.1252	15.9833	1.83424	10.094	14.3929	14.1722	19.2145	16.2282	19.6177	22.9493	14.541	16.3791	26.1931	16.3305	18.1371	45.4111	17.1667	17.3522
AGAP3	63.6895	27.6055	10.716	26.4727	20.6455	23.393	4.28092	27.853	26.2451	21.8716	24.6302	25.8956	17.1175	27.5967	20.6173	0	26.4256	26.7234
LMBR1L	0	24.8998	9.70353	35.5962	38.3701	25.878	6.35986	14.3764	17.3459	41.0454	26.6745	38.1381	66.0827	25.184	24.3746	0	41.5902	28.1231
TCTN2	0	12.4948	14.3388	1.20483	1.1372	2.42846	3.46192	2.23899	11.4662	7.70915	1.80567	2.11205	20.9058	36.3729	5.8859	24.6458	1.33164	7.72888
PEX5L	13.5747	8.18228	3.47223	2.52443	0.794486	1.06007	1.89703	2.01544	4.18342	5.02556	1.23691	1.04499	4.96594	9.00641	2.11772	39.9559	0.190825	4.33362
ARL4A	0	27.6676	3.71883	23.1827	20.3728	18.5561	13.3704	17.5226	19.1559	16.0657	17.8594	18.1568	8.89058	13.9752	4.64613	35.6203	18.2181	15.5596
OLFR1323	0	0	0	0	0	0	5.04278	0	0	3.20881	0	0	0	0	0	0	0.780886	0
CCDC149	48.6815	11.3454	1.23447	0.291717	0.917912	5.63492	4.19159	2.89123	3.50123	0.339383	1.71475	1.17196	3.44329	33.1007	5.39818	0	1.15751	0.636539
LOC105246046	0	51.2678	0	2.884	5.7967	0	8.47049	0	3.72791	18.4319	0	0	0	0	0	0	0	0
KLRA17	0	0	0	2.98626	1.78782	2.50781	0	0.822224	0	3.08754	8.17911	1.09015	0	78.9127	0	0	0	5.6448
TOPBP1	15.7997	57.1911	33.3326	117.165	132.5	129.68	59.0474	143.185	133.769	140.221	128.316	140.693	112.203	141.154	143.985	110.461	138.213	129.184
ADRA1B	0	1.74667	2.56572	1.07785	0.121131	2.26307	2.5054	2.11427	2.77204	2.40346	0.475205	0.393662	7.95146	0	0.398911	0	0.458247	1.52877
GM7694	0	12.9245	5.27363	0.830778	1.17643	1.36056	3.58142	2.36723	4.91407	3.47953	0.146516	2.09365	6.17773	19.7418	2.21378	0	0.141285	1.41402
GM8765	0	2.70717	5.46781	0.730895	0.211201	2.63072	2.38271	3.23392	0	0	0	0	2.58816	4.69447	3.01416	21.3615	0	0.820194
USP47	29.8438	27.3603	26.9677	75.533	62.8058	68.2933	25.3942	41.4907	53.1385	76.399	69.518	69.8524	58.2263	24.2882	33.7161	139.112	67.3571	64.6638
ATOH8	0	0	2.94016	0.570144	0.960866	3.23207	0.120444	0.529767	0	2.15565	1.25639	1.24927	6.56181	14.6498	3.1651	64.1334	2.18112	0
OLFR559	0	0	0	0	0	0	1.11673	0	0	0	0	0	0	0	0	0	0	0
GOLGA7B	34.8724	0	7.62858	1.74813	0	1.23875	0.831065	2.57181	6.7443	1.52531	0	3.59123	17.0233	20.3512	0	177.92	0.278684	2.1456
IDH2	6.29907	16.2101	1.65349	9.38016	19.1046	27.0464	8.97999	21.1769	33.2527	18.1863	14.6927	15.2988	29.5289	29.4647	36.5663	17.0433	19.1335	20.7364
THSD7B	0	5.11995	10.1845	1.38215	0	2.98493	3.33862	1.52883	3.93488	0	1.00136	1.67679	3.67049	7.60783	3.06921	17.3781	1.34334	2.90847
D930015M05RIK	0	0	3.11191	0	0.440509	0	0.276057	0.405174	25.2536	0	0.575802	3.5814	0	25.2233	0	42.7379	0	0
OLFR26	0	0	2.91177	0	0	0	0	0	5.91224	0	0	0	0	0	0	119.873	0	0
CLDN14	0	7.39358	2.5062	1.05307	0	1.32659	2.96565	0	0	0.40835	0	0	0	9.02047	1.94865	44.4984	1.1935	0.689249
ZRANB3	0	8.41582	4.40172	6.90431	6.12866	7.06239	5.58738	9.43077	16.3888	7.62078	2.86244	7.3714	24.2384	20.0852	15.3317	0	6.22268	12.5941
ARMCX5	0	1.50578	1.47456	8.94405	6.34338	3.21923	0.883504	5.46841	0	9.18908	3.99378	7.12679	16.8643	0	2.06347	0	4.04905	4.56208
C1GALT1	0	29.5542	42.8852	81.9161	71.5339	48.4629	36.0066	57.9341	36.6865	54.5921	54.2189	57.7683	137.999	44.7416	62.2285	66.4584	72.3107	49.709
ANTXR1	0	6.32963	6.76203	3.01804	0.79817	2.83291	3.2518	3.15244	0.91305	6.88489	0.678479	3.37185	1.25724	9.88084	0.919862	24.2229	1.61037	5.50122
COPS7B	71.1635	7.92098	12.0045	15.0138	7.1406	13.6355	12.5902	18.4563	4.49031	12.3215	12.9285	8.28852	11.952	17.194	4.39354	0	9.89525	9.90405
TAS2R140	0	0	0	0	3.66285	0	0	0	0	0	0	0	0	0	6.04125	0	2.31023	0
POU2F1	0	15.2417	5.60645	14.2669	10.6906	12.1941	5.81837	17.8165	26.8336	14.4642	9.18622	13.2713	17.2987	30.4876	13.243	16.1536	12.0367	11.1427
NOP14	41.8159	11.4689	45.5054	112.147	80.7088	116.373	48.6769	78.011	57.1263	106.05	96.284	101.21	59.6342	43.1113	83.4615	104.841	100.741	128.286
MIAT	0	4.16787	8.10802	2.71067	1.57043	1.92634	2.90891	2.23874	2.94879	4.08371	2.75888	1.48518	5.78335	1.11579	3.00967	32.4397	2.68958	3.27628
ZFP251	0	0.593634	12.7893	9.79924	15.0058	16.3827	2.86412	20.3091	17.1939	14.1707	15.8274	13.1451	19.1333	10.5875	9.96487	0	13.3159	12.9495
LBR	58.8204	73.99	45.8224	144.014	164.035	112.31	85.575	229.615	249.935	149.49	168.836	131.89	170.305	134.453	212.795	34.7101	157.287	125.109
GM5615	0	0	0	0	0	1.80697	0.969654	1.77708	0	0.166869	0	0	0	0	0	15.2547	0.731643	0.187777
MMP21	0	16.4229	2.0847	0.187711	0	2.36465	2.06153	3.48842	0	0	1.6541	1.8507	18.6135	44.6214	12.0878	0	0.15955	5.4057
PET117	0	0	0	0	0	0	0	0	0	0	0	0	0	0	0	0	0	0
GALNT4	13.537	6.92339	4.45542	8.78832	5.55627	5.15124	1.96055	9.07293	11.2997	8.87553	2.85267	7.89104	4.32202	22.3402	7.04719	0	8.14818	7.67112
ADAM9	0	7.12511	10.7154	24.339	20.2773	23.9358	5.04389	6.906	8.68222	43.8447	27.3478	27.1846	3.33615	15.1271	12.7272	71.3337	29.8427	26.6239
CCDC57	0	17.5406	10.9994	7.78585	4.48153	2.75112	4.17319	7.41076	7.5701	3.09299	2.67904	6.65814	14.7937	33.5407	9.69877	0	5.16694	6.09122
GM3558	0	0.540392	3.70425	1.33409	0.562023	0	0.140897	1.03302	6.00608	2.71596	0	1.09614	24.8035	0	0	0	0.141755	2.40129
FLNC	0	4.08428	6.42061	1.2932	0.492024	2.42284	2.07466	2.79336	0	2.31474	1.11146	1.34442	3.05261	9.58165	2.57715	6.51637	0.87423	2.2143
GM35549	0	6.59987	7.53863	2.0388	0	0	0.57262	3.36865	0	0	0	0	0	0	0	0	0	1.77753
PLEKHA6	4.55543	11.4485	5.93167	0.698194	0.637092	2.12132	1.87507	3.51071	2.85134	1.62463	0.978094	1.84517	4.94435	12.3955	7.47846	0	1.43206	2.36614
KLK15	0	2.00573	0	7.43432	0	4.68199	0	0	1.59655	0	0	2.71243	8.78055	0	0	0	0.525712	0.810294
SLC25A42	0	0.662002	12.9656	4.39164	1.58383	2.83054	3.3665	6.45297	3.67745	0	3.78202	1.90231	10.1263	3.27987	12.0199	0	1.91043	2.80794
8030423J24RIK	0	0	1.61156	0	0	0	2.57192	0	0	0	0	0	0	19.6139	22.5713	0	0	2.65969
OLFR640	0	0	19.2349	0.898617	0	0.565961	3.03237	2.78364	2.31427	7.83841	0	0	0	2.88918	0	0	0	0
4933405L10RIK	71.5295	21.6455	26.2417	6.68173	0	5.61122	3.49193	0.788446	8.19011	5.55141	3.64179	4.87854	0	0	2.82603	0	8.92016	7.91143
2610306M01RIK	0	28.1876	0	9.49368	3.1961	0.996558	0	2.45065	18.3335	1.84033	2.43671	2.16581	0	5.08634	0	0	4.7034	0
RUVBL1	0	30.4293	26.0727	115.896	100.396	117.496	28.8458	99.4277	129.606	100.059	103.05	134.904	30.2356	52.1122	63.5079	137.858	109.383	114.264
SEZ6L	0	10.0515	3.95347	2.13517	1.47428	2.24154	1.59023	0.818745	2.35305	0.828051	0.851921	2.45106	0.900041	11.0998	4.28981	0	0.562033	0.998453
3300002I08RIK	0	0	42.9672	0.821924	8.83669	9.3168	2.76805	3.05578	57.2344	0	7.93408	15.288	0	79.3767	0	0	5.57536	26.865
SH3YL1	0	2.97676	15.7408	0	1.36214	5.32328	0	4.78014	2.8361	6.62568	1.45714	4.02541	0.650656	14.1645	0	0	5.30966	1.92401
KCNG3	0	1.86685	0.761733	0.384009	0.517852	0.846581	0.568002	0	0	3.35066	0.507886	0.31556	0	4.93277	0	0	0.244885	0.628444
BTK	0	6.79823	15.811	1.31108	1.41421	8.25819	3.10225	4.38562	7.75652	4.72832	3.12053	1.7237	2.78568	0	4.36702	4.29071	3.45536	4.97754
GM20751	80.6246	0	0	3.30355	2.42763	1.89156	0	7.81406	0	1.74666	0	0.986773	17.0195	0	10.6698	0	0.765471	4.71646
GM17767	0	6.46507	1.97835	0	1.17641	1.88522	3.581	1.54515	1.92561	0.290142	0.219705	3.82491	7.95052	4.80844	0	0	0.211956	2.93815
TTC12	0	3.99871	16.6424	4.5826	1.12905	2.55345	2.45816	3.16618	1.13322	2.2556	2.48665	1.54495	18.4115	14.716	6.45788	0	1.42375	1.61532
SUPV3L1	47.3493	18.9296	11.2834	40.1256	34.4137	38.871	10.9454	33.8227	20.2501	20.9768	24.6265	28.3804	39.5699	27.7317	16.918	42.5963	26.5569	42.2238
PSG21	0	38.7854	2.24886	1.73231	0	3.57097	1.33064	4.48748	5.26657	8.61063	0.277601	1.38023	10.5962	27.3152	0	68.2733	0.133872	1.64925
TCL1B5	0	13.5306	1.20443	2.2785	0	2.87012	3.52533	0	0	4.41689	0	1.24756	24.213	7.324	0	0	2.25778	2.98147
NXN	0	8.21654	3.06521	15.212	16.3604	24.0302	6.42789	19.7435	26.7057	17.4163	21.1803	19.5765	16.6734	2.32644	19.0343	0	25.5584	15.8056
TMEM176A	0	11.5	0	7.45536	2.15175	7.60244	2.39721	2.19937	5.48381	12.3879	4.37497	11.6636	11.3177	0	4.72982	0	1.50781	6.96855
CSF1	23.6995	1.6162	6.55697	0.997301	1.34506	5.65368	1.44523	2.20629	2.01511	4.22674	3.01539	3.12218	0.756725	6.40486	3.48008	0	3.45282	4.57015
CKAP2L	40.2942	39.5382	42.9843	61.7219	51.7932	71.2427	39.1467	99.7777	101.576	64.5898	69.9154	52.107	47.227	39.8424	109.968	9.30673	51.3363	50.4874
TGIF1	0	2.00062	12.5385	68.8932	68.5878	45.5717	4.06923	4.74176	1.58784	83.8827	57.5776	68.7167	20.1116	32.5151	2.74161	87.8876	80.7202	61.4212
2310005E17RIK	0	8.51259	5.73062	0	0	0	3.88202	2.44189	0	0	0	0	0	33.7813	0	0	0	1.71943
SERPINB7	0	18.5136	0	0	0.124218	2.08955	1.71273	0	2.84499	2.35841	2.76098	1.2114	5.87424	0	27.0106	0	0.783275	0.241254
PML	19.2521	13.5034	30.1206	91.0182	63.2941	63.1264	20.3983	54.9816	68.1476	107.711	69.8116	68.4754	85.4372	70.9735	53.5803	41.6857	66.6748	63.5635
DANCR	0	0.965063	0.944991	5.06416	0.401334	15.7605	2.51512	15.5016	8.43407	19.0577	1.04925	4.24142	12.6612	44.0349	21.8283	0	3.79641	6.23773
5033428I22RIK	0	0	0	0	0	11.7596	13.5017	7.71176	10.3039	1.55112	0	2.4338	9.44913	0	0	0	0	10.4696
UBE2Q1	0	19.4821	18.7435	61.5893	58.6625	65.365	13.1917	48.2115	56.1472	73.9833	76.3382	63.3205	45.187	60.9631	39.8113	8.63026	56.5803	58.6798
CSNK2A2	0	7.13569	16.7977	33.8716	28.607	33.923	7.7303	31.577	51.6125	40.0962	34.7212	34.3295	30.8844	35.3502	31.4022	76.9319	26.6414	30.4883
FAM126A	0	17.4187	5.11741	18.4182	16.5073	20.6795	4.37816	19.6703	18.4669	17.734	18.0977	18.362	14.5309	10.0394	16.1645	4.39983	19.0703	21.4291
TRP53RKA	0	16.9232	10.0615	10.6317	6.15989	9.63364	8.66665	16.4072	24.9536	13.6698	14.464	15.3248	25.101	8.38836	3.31343	12.2027	13.6344	17.5793
VMN2R4	0	0	4.25746	0	0.361764	3.38006	5.3283	0.831031	1.38033	0.468214	0.236518	1.4698	9.50148	17.2351	3.87272	0	1.25458	0
SLCO1A6	0	5.69159	0.743145	0	0.157872	3.09735	1.28632	2.75595	6.62509	0.136208	1.34184	0.641381	1.24379	0	2.59985	0	0	0
DYX1C1	52.7032	1.13006	16.8758	0.697471	2.11549	3.51451	5.59806	6.91292	18.3921	2.63698	0.614663	6.30368	11.7325	3.36062	13.1645	0	1.92681	6.8476
MRPL28	0	41.8217	12.6465	54.3042	34.265	39.7033	32.6894	51.7577	45.9535	37.9853	54.8111	31.1889	0	75.6813	78.4191	0	60.6377	38.2621
5830444B04RIK	0	7.85681	2.40436	1.0101	0.204319	2.67221	4.43941	1.75195	2.85768	0	0.4453	2.54546	0	2.59507	8.0748	40.5049	0.429422	4.09955
OLFR812	0	0	15.965	0	0	5.7652	0.386101	0	0	0	0	4.00903	11.3498	0	0	0	0	0
TRIM26	36.9394	31.4204	28.3902	48.674	33.4253	37.5208	19.8516	38.3849	35.7305	49.534	49.349	54.8633	46.717	66.7614	83.893	0	48.9489	61.7621
CYP3A11	0	1.08201	3.17867	0.500852	1.23785	0.630941	2.82113	0.413677	8.16036	6.40918	2.79559	1.28028	7.68598	26.8132	0	0	0.283831	5.24512
DNAJA2	0	51.2696	60.8344	183.602	176.726	172.088	102.762	181.684	141.374	180.551	170.519	173.326	124.307	133.506	162.055	82.2043	160.715	179.747
OLFR1229	0	0	0	0	0.613303	0	0	0.564483	0	4.23869	0	0.498804	0	2.92949	0	0	0.773647	0
LCE6A	0	0	0	3.5243	8.29778	0.739853	8.41777	0	7.56766	0	4.12999	4.50076	0	0	0	0	7.97596	3.0732
TSHR	0	9.57365	1.01906	1.0916	0.129908	3.96374	1.73704	1.98875	1.81637	3.36177	0.339774	0.98503	13.6421	12.3711	5.41836	0	0.436835	0.84073
GM20741	0	0	3.79979	11.3875	0	0	0	0	0	0	0	0	0	0	0	0	0	0
RORC	0	17.0896	10.3102	0.941597	2.03167	4.982	2.30801	4.4328	1.45299	3.61499	0.913264	1.9602	0.333423	22.376	14.009	0	1.92149	4.31469
TMEM255A	0	6.41764	0.120859	2.20854	0.513551	1.63098	1.6094	0	1.1751	1.59484	0.940213	0.333783	0	6.35831	0	0	0.582832	2.19363
HDAC4	0	6.96333	6.99861	25.7792	22.598	23.3127	3.98318	15.408	16.9592	30.5192	23.3705	25.3165	16.2808	18.3934	16.7385	5.86335	25.4181	22.7498
OCIAD2	0	0	10.9398	0.662924	4.29036	2.67238	3.13716	2.13537	16.0288	1.85092	3.97376	4.06725	14.5548	0.851659	5.00502	0	5.0723	1.04143
SPATA17	0	0	3.446	6.08204	0	1.91541	4.03647	1.07648	0	0	0	3.09323	1.53856	16.7481	3.37633	0	3.87675	0.568639
SRPK2	0	23.5935	12.5509	30.2842	27.1521	23.3777	10.4847	31.2276	42.402	33.3522	29.9214	28.8028	29.1147	42.4149	38.2143	15.451	28.4298	25.4154
RPL31-PS12	0	0	7.19394	4.54884	3.04658	24.8212	2.5438	5.63901	0	21.1419	7.94769	8.28393	0	0	0	0	7.6936	11.8788
FHDC1	0	2.47467	6.22011	2.29046	0.686541	1.7954	3.18431	1.8917	3.79561	3.90839	0.448922	1.28279	1.44181	9.1521	5.42526	0	0.389571	4.39851
MPC1	59.111	6.05158	39.3641	21.3469	21.7527	21.1764	15.9984	14.5466	30.9024	9.3117	25.6165	17.2438	20.7916	0	5.3326	0	21.3132	19.5572
2023-03-09	0	0	7.92904	1.03396	2.32305	1.73668	0.873564	2.34849	0	3.40799	1.06308	0.755138	11.5951	0	0	0	1.90426	3.83489
GEMIN5	11.8569	7.08627	10.9613	36.9675	23.6247	39.3099	10.0398	27.2692	31.1752	34.743	25.7686	34.6821	19.0011	30.3126	35.6386	0	27.5507	34.0904
0610009E02RIK	0	0.747368	0	6.68922	0	0	1.75338	0	1.18708	2.6832	1.42241	1.26332	0	0	0	39.598	0.784102	0
GGA2	0	2.28089	8.12236	6.39746	2.93371	6.3669	3.62349	8.0841	10.6934	7.88957	7.67311	4.41626	20.6141	33.2786	9.80226	49.2287	6.52833	10.3865
4930487D11RIK	0	36.8911	0	0	7.5601	0	23.6125	21.4504	0	0	0	0	0	0	0	0	0	0
KLK13	0	21.8106	1.25624	4.75323	0	6.48634	0	5.39868	0	4.60702	1.39427	0	11.2249	33.1058	0	38.8028	3.02768	2.59146
CHRNE	0	0	6.81899	3.16723	0	3.70482	0.955406	3.08318	16.2996	8.68447	1.19582	0.495623	1.60243	7.26823	5.0235	0	0.769049	4.73783
GM6812	0	24.0825	0	12.4133	0	9.37938	7.2995	9.2318	22.4465	4.32808	0	2.71415	0	8.00321	0	0	0	22.703
OLFR205	0	0	0	0	0.315419	0	0	2.32265	0	1.09003	0	0	0	0	0	0	0	0
MRPL55	0	23.1558	1.88945	14.6953	25.9396	29.5175	18.7687	27.0663	11.2492	36.0317	24.4654	22.6156	67.5315	20.4278	13.2284	0	26.6479	18.7088
HIST1H1T	0	87.7699	10.4796	11.903	15.1193	11.6608	10.5875	22.1252	6.81771	0.768947	0.580916	20.9888	7.02959	42.5523	13.2143	0	21.8811	22.4857
UGT8A	0	1.36128	3.466	0	0	0.105824	0.710051	3.53833	0.864135	0.879563	1.48146	0.368164	10.4108	5.93453	0.373069	0	0.142857	0.549904
SNX3	0	14.9129	39.9431	128.071	155.054	153.145	80.9388	126.808	121.25	144.25	150.711	192.176	126.586	83.5225	59.5219	0	138.962	124.74
VAPA	0	34.4559	12.0956	110.549	121.963	88.9655	37.1171	75.8147	106.856	119.031	88.7448	95.6058	5.68433	77.3437	52.1251	305.142	101.633	112.928
LMTK3	0	7.44872	3.25293	30.559	18.4721	13.1455	6.35342	6.92531	5.75002	37.2153	35.3316	21.3023	3.07904	14.7586	6.48248	0	22.2368	13.9063
HOXD13	0	14.3537	0.638911	0	0	0	0	0.665128	0	0.156142	0.591565	0	0	23.278	0	0	0.114105	0
GDF5	0	14.1101	0	1.16109	0.195677	0.182835	0.981119	0.539432	0	0.168844	1.40722	0.159006	8.22343	0	2.90055	0	0	1.13999
OLFR1502	0	0	0	0	0	1.12165	1.50246	0	0	0	4.30843	0	37.8537	5.72585	0	0	1.13419	0
DEFA20	0	0	0	0	0	0	0	0	0	0	0	0	23.198	0	0	0	0	0
XKRX	0	1.58252	0.64572	0.325513	0.164624	0.820142	0.206364	0.907356	0	0	0	0	4.03422	2.09058	2.5299	0	0.276791	1.27855
NTSR2	0	0	0	0	0.473328	2.65464	0.593282	1.1604	0	0	2.47522	0	0	3.00913	1.55979	0	0	0
GM10532	0	0.948623	0	1.46363	0.295994	0.737521	1.36043	0	4.51801	3.57569	0	2.2449	8.29296	7.52166	1.95005	0	0.373275	6.51455
GM14204	0	1.92355	5.4338	0	0.092363	1.3227	1.19643	1.86626	6.69081	0.743556	0	0.750329	3.23276	2.05202	0.30411	11.9602	0.388224	1.97246
PEX5	0	0	21.2174	13.9559	11.5157	13.1551	1.9797	11.6071	3.76501	23.2757	20.4799	11.5485	27.3012	10.0291	10.8357	0	15.5175	12.0106
C430049B03RIK	0	0	1.3824	0.544472	0.734198	1.92053	0.184067	1.6189	0	1.64692	2.59218	1.3124	0	0.699428	0	7.12877	0.277757	1.28308
USP48	14.9862	48.2341	48.1731	85.6883	58.4409	56.9859	24.4349	75.2074	96.4262	91.8177	68.7041	57.2781	99.8687	76.9349	71.6977	38.2649	64.1899	66.4022
PRL3B1	0	63.4423	6.50084	1.3667	0.306651	5.16459	4.22744	9.59622	17.5992	9.00723	0	0	0	0	6.06929	0	0	0
UQCC3	61.9701	15.8523	4.31144	16.8629	32.574	50.0176	27.0614	24.2655	57.4582	10.1215	16.7378	29.7744	63.5986	31.4906	28.9874	0	47.096	18.5007
SERPINB1A	0	0	10.6132	2.7119	5.23975	5.46603	0.305482	9.40759	17.2098	5.25797	6.5322	3.36698	17.9274	16.2612	5.21898	133.071	8.91311	3.78659
USP22	0	0.229773	12.9383	23.9617	26.8195	18.0404	9.88812	23.801	20.7833	39.5895	24.8197	24.2357	15.8147	25.9513	11.6493	20.3108	20.376	21.7197
2810025M15RIK	0	0	0	1.95341	1.53497	0	1.37419	1.61352	0	7.57375	1.43315	0.713112	0	0	0	0	0	1.27817
4933405O20RIK	0	0	0.890083	0.280571	0	3.53433	2.3691	3.1286	0	0.326362	0	3.68764	5.9624	1.80314	6.85308	0	0.476788	0
NTN1	0	12.2585	4.37311	0.918488	0.947369	1.15709	0.182706	1.33868	0	0.817169	1.33425	0.710429	2.10439	3.12267	0.839833	4.42327	0.321627	1.76854
GM3404	0	44.2631	21.6708	0	0	2.64809	9.46353	1.30234	3.60794	0	1.54208	0.767399	0	11.2611	0	0	4.76191	1.83396
BDKRB1	0	21.0781	0	0	0	0	1.0988	0.322419	4.68793	0.605417	0	1.14015	0	15.0508	1.15569	0	1.5479	0
NTM	0	6.24297	0.792509	1.42679	0.144323	0.6291	0.422138	1.50246	0	1.82595	3.08268	2.18871	6.31521	1.37447	2.85148	8.75944	0.242655	3.36254
RANBP9	0	47.1122	32.1602	94.0111	76.478	76.5928	27.5315	65.9904	90.6045	72.0912	64.4569	81.0306	52.9787	57.9292	123.7	0.86831	76.8648	61.262
DGAT2L6	0	4.34469	0	0	0.602386	0	0	0	0	2.07976	0	0	0	11.4878	0	0	1.13957	0
NKAPL	0	31.1042	5.61065	7.83176	4.25548	6.68321	1.06678	3.75612	2.60057	0.293877	2.89287	1.38362	12.5267	25.9755	16.8295	0	1.71746	3.30662
OLFR273	0	14.3545	0.702759	0	0	4.46634	0	0	0	0.515482	0.389911	1.45589	0	0	0	0	0	2.31957
CELA2A	0	0	0	0	0	4.685	0	0	0	6.48854	9.40572	4.07229	16.4703	2.98973	17.5494	0	1.97376	5.47435
BAZ1B	31.082	64.2986	45.6284	169.623	156.506	176.866	86.9349	191.262	211.924	173.711	165.71	182.771	169.833	154.775	158.753	38.8382	166.054	161.49
PCYT1A	0	14.2017	3.8103	12.7847	17.7294	16.1058	3.39969	9.51795	8.64346	10.8239	13.2338	16.508	11.0516	7.70916	5.99781	37.8354	16.0783	17.9966
GM10591	0	0	0	0	0	0	0	0	0	0	0	0	0	0	0	0	0	0
CCDC127	3.20884	7.10564	8.92263	13.7187	8.37043	9.84398	5.20166	6.9208	4.81843	14.8504	7.89056	9.99612	9.26431	15.6661	1.80585	0	9.35195	8.61112
GM9758	0	20.9414	31.2978	8.84635	6.41622	6.42893	6.89292	10.1176	37.6631	4.35329	3.59427	11.1786	60.2585	15.3095	15.8655	0	4.91352	5.78826
ACTR6	0	11.2068	2.31035	5.27868	11.6549	5.27391	5.22848	19.1687	3.27807	14.8225	4.49132	9.77081	3.2231	5.8471	6.06286	34.238	10.8303	9.53085
ZFP740	0	9.40244	10.64	22.176	20.5629	28.3428	14.9865	29.4696	31.8289	39.6002	24.4464	24.7228	46.1095	15.7319	23.6198	16.3594	24.0658	30.3856
SLC22A20	0	0	2.03413	5.67784	2.59236	5.53745	2.78523	2.26917	1.88485	0	3.87363	4.01289	7.13494	15.2971	8.94752	0	0.467043	2.39753
MMP16	26.8332	5.13475	6.13465	0.506949	0.213671	1.27728	0.428559	0.706546	0.814778	1.32705	0.670628	1.1804	3.59012	4.06955	6.19151	0	0.484988	1.82532
RGSL1	25.6857	8.5431	16.3138	3.69028	0.592464	4.53821	3.63911	2.39476	9.49065	1.9422	2.94409	3.65831	2.17789	28.2155	8.38969	0	3.66083	4.71646
DRAM1	0	3.41088	7.79372	7.95198	1.02495	7.07122	2.37191	2.46291	2.40625	10.7476	1.54644	4.3562	4.14103	4.50679	11.6854	0.956878	3.38042	5.81766
TSPYL1	0	29.735	14.9475	65.6943	52.7028	58.5629	20.367	31.8279	47.1996	81.1233	54.3553	63.7995	34.6568	45.5762	33.9568	39.038	63.1331	55.2543
BNC1	8.14328	5.23592	3.41831	0	0	0.593568	0.512105	1.4176	3.11569	0.861413	1.00912	1.25381	0.47668	8.64544	2.8399	8.81598	0.0572384	0.528774
KIF11	38.4472	56.1443	53.853	101.865	112.152	110.739	56.3884	171.118	127.319	109.94	131.104	129.251	155.171	164.79	152.714	17.9898	117.568	106.291
VMN1R170	0	0	8.21208	0	0	2.96559	1.98595	1.75035	0	0	0.828323	0	0	0	0	0	0	0.616038
SLC35A1	0	17.4507	5.07317	12.9581	16.3342	18.2317	9.52635	16.6795	21.2137	14.0956	25.0648	20.2797	14.8991	21.6224	17.5634	0	14.8772	12.5568
HSF4	0	12.3859	10.2136	6.03546	7.72825	1.26717	3.56889	5.48355	2.0705	4.21259	4.25437	3.52615	2.84994	0	3.57385	59.2209	4.78775	2.6334
PATE4	0	0	0	0	0	11.7445	0	3.01369	13.5696	3.30039	0.356707	2.21946	0	78.189	1.80023	0	0	2.12167
PHACTR4	0	18.5053	4.4759	10.5935	13.1279	14.9919	9.24586	14.0613	28.8342	18.487	18.745	20.2755	19.7296	51.6871	13.9004	56.3095	16.1447	19.0937
MMP12	0	10.0537	0.820447	2.92966	0	1.19405	1.311	2.02824	1.77281	0.100247	1.1397	0.849705	0	0	0	0	0.586143	1.91783
FAM71B	77.5275	14.5583	5.40756	9.60463	4.59467	8.00118	6.54473	8.06082	8.36866	7.02844	5.73461	8.14629	24.1381	0	22.3596	0	8.42811	10.9509
GM19710	0	0	3.99518	0	0.564862	8.47077	0.707752	2.08375	0	0.977429	0	6.43865	2.97961	0	0	0	0	0
NPDC1	0	8.62645	6.14342	2.42043	6.19739	6.09806	0.817677	1.79929	3.11426	7.03889	5.75671	5.83273	12.0013	0	0	0	2.67394	11.4048
HYDIN	12.7735	2.64817	9.13708	3.11585	0.461348	4.5237	3.05236	2.16539	5.56877	2.25471	0.586616	2.58166	6.79432	19.3971	4.64087	0	1.03419	3.40826
RRAS2	0	18.2598	20.4691	33.8079	31.1863	41.4685	16.4136	48.6821	64.4624	29.1526	38.4251	36.7136	67.7379	46.6739	40.1703	109.17	37.1858	36.1051
SNRPA1	67.8982	63.5641	55.9204	121.099	137.123	204.682	109.746	174.731	104.164	158.69	112.028	131.623	71.6682	116.257	121.855	0	149.507	142.433
ALS2CR12	0	0	7.24466	7.99178	2.15409	10.0673	5.97859	1.13159	3.52531	1.32807	2.41387	3.00141	4.85206	35.2125	2.53513	39.1994	3.88101	9.86269
AGPAT3	22.9272	39.0796	11.5699	52.2509	55.0219	52.7532	15.4851	54.5421	56.0122	52.8502	50.9343	54.8944	36.4086	28.216	45.6637	7.64992	52.4553	55.3143
DAD1	0	12.1844	13.6946	26.145	37.1606	36.2733	15.5274	20.6409	15.1617	33.6975	36.917	34.2638	12.4044	16.4623	14.6091	23.0773	34.582	32.7762
CD9	0	16.8189	8.7491	14.2776	25.3527	10.6276	13.9705	23.3187	2.50585	15.8523	21.9977	25.9426	31.0324	43.7997	11.5284	0	27.5665	26.7528
TMUB2	0	1.88893	4.62443	10.9576	8.2522	13.3634	2.75847	12.2756	3.59794	11.9341	11.7157	11.8777	22.2907	12.7288	6.21247	0	14.7673	12.2089
ODF3L2	0	0	0	2.15053	0.827763	4.25698	0.518747	2.28386	0	3.57351	0	1.00942	1.08815	15.7965	18.4187	0	1.30504	8.84527
SNORD116L1	0	0	0	0	0	0	0	0	0	0	0	0	0	0	0	0	0	0
KRT31	0	0	0.361672	2.27983	0	0.861579	3.46607	3.38952	5.8664	0.265204	0	0	0	0	0	0	2.90625	0.596813
FXR2	26.1985	18.509	32.0679	48.6542	44.2075	60.8774	19.6784	39.4591	49.9991	78.8359	46.5753	62.4527	45.1142	29.6281	21.9495	72.7976	49.4913	56.6521
SLC47A1	0	3.2556	9.96278	1.38128	1.7778	2.68921	1.27342	1.5557	17.4415	4.38256	0	2.20123	16.0081	12.9054	1.67304	16.4388	0.640548	4.43859
RTTN	16.586	8.33921	7.76491	11.7251	7.70878	12.752	2.74572	12.7491	14.0985	16.2914	11.7184	11.5079	13.5899	18.4171	27.5353	19.3384	12.9129	13.53
CXCR4	0	11.8903	11.6435	49.6345	40.8708	37.4668	15.9889	43.5482	52.6705	32.5768	77.6019	41.8903	14.3632	19.8532	55.322	102.654	43.5004	43.7352
APOB	0	8.68734	1.81814	0.972603	0.481088	0.84408	1.35238	1.55298	2.16727	0.352052	0.0571991	0.947381	3.74983	5.82886	1.24787	0	0.330886	1.18864
RPUSD2	0	8.0751	8.87222	7.35261	7.58115	10.8702	6.21575	7.45272	1.5626	6.0092	5.46626	9.588	11.1885	7.41443	12.0093	47.2579	6.09757	8.91084
PSMC3	111.676	85.0858	79.8469	238.088	243.317	205.37	161.364	200.358	160.475	264.996	259.885	240.907	143.375	136.388	150.635	57.2502	314.304	243.181
GABRB1	0	2.42992	6.54357	0	0	0.708492	3.95944	2.78718	0	0	0	3.49131	5.97527	2.40889	0	0	1.27478	0.490802
OLFR518	0	0	4.58807	0	0	0	2.09264	0	0	1.44225	0	0	0	0	0	0	0	0
SPTSSA	191.488	18.662	30.0216	19.7493	19.4033	11.0569	23.6252	27.5276	68.476	22.6536	20.292	27.9404	30.1165	15.865	28.0174	0	24.7052	29.4376
PKIB	0	4.31479	8.45087	2.0992	0.58701	2.70903	2.98671	2.34689	3.15978	5.65899	2.61914	2.69295	1.81292	9.53503	10.3462	0	1.82875	2.34634
NAA15	0	35.5308	18.1224	82.5192	62.3264	85.4793	35.0106	77.3952	62.2482	65.0671	52.9519	83.248	65.9491	52.1444	64.0108	55.6763	58.6528	77.2799
OFCC1	0	3.0211	0.554712	0.233049	0	2.78905	6.30258	2.02106	13.1872	0.948931	0	0.638335	26.4082	1.49691	6.72751	104.882	0.693489	3.35612
AVP	0	0	2.90345	0	6.77216	1.15444	10.0276	0	0	4.2625	1.60778	7.01907	0	0	0	0	3.88468	0
GPR160	0	4.67801	0.687146	25.9836	15.6671	10.5472	3.41541	5.00754	0	19.1444	8.39783	7.1167	0	0	0	0	23.5617	7.74794
FBXL15	0	5.40754	10.5902	8.34554	4.68524	3.50427	0.234898	4.48065	7.15957	0	4.16483	4.57036	3.94111	19.6657	18.5313	45.4639	7.09105	4.36897
IGF1	8.05704	2.54944	1.36722	1.42325	0.126306	0.424656	1.39334	1.2528	1.73349	1.78662	1.02414	0.738752	0.265234	2.6456	1.24756	14.107	0.222973	0.882742
ZFP992	0	0	1.92282	0	0	1.5264	0	0.321661	0	0	1.29735	0	0	0	0	0	0	0
OLFR1082	148.029	0	0	0	0	0	0.709477	0	0	0	0	0	0	0	0	0	0	0
XCR1	0	0	2.91745	1.48481	0.238401	1.24702	2.27125	1.31392	11.8188	1.15164	0	0.0774735	0	9.53573	0	0	1.08225	0.740591
AKAP17B	0	1.30182	0.55775	1.05429	4.33393	3.22558	2.2071	2.48785	3.35652	2.3364	1.99259	2.31052	3.1998	5.4808	7.35795	0	4.18412	0.854553
SPATA19	0	0	0	1.04543	0.351737	10.5345	18.0727	1.2954	0	0	0	0.572248	0	0	0	149.192	4.88096	17.7787
5033403H07RIK	0	65.3794	0	0	5.21088	0	18.2734	5.7882	0	12.6584	2.71856	1.70045	49.6868	0	0	0	18.4235	24.3839
SAMD12	0	17.7598	0	3.19887	2.15321	1.15125	5.78255	3.96366	5.88465	0	0	1.50105	4.85666	8.81579	0	22.3719	0.388023	3.58729
NSUN5	0	8.30692	6.69908	14.6263	12.5023	11.5871	7.26241	26.3404	14.3518	12.1037	13.8221	20.8146	12.8155	17.4355	6.69661	0	14.9975	23.4899
1700109K24RIK	0	0	12.2517	1.83942	0	0	0.310491	3.19074	1.89428	0	0	0.805736	14.3343	47.2992	0	0	0	0
CD209E	0	12.8794	12.9273	1.19242	0.267874	6.25885	0.335768	0.246223	0	0	0	0	0	10.215	0	0	0.337829	2.34127
FAM45A	0	18.614	7.11335	13.7292	7.08311	4.58855	6.39264	3.64483	11.1713	5.86722	12.1019	12.8926	17.8598	12.5988	1.55543	0	10.7188	7.88618
ZFP768	0	9.2605	0	3.91044	0	0.947337	1.01668	0	0	0	2.51875	1.48296	3.19568	8.69546	0	0	0.383568	2.36268
GLI3	21.7675	0.351807	1.6652	0.542682	0.268414	1.18502	0.8259	2.06172	2.60473	1.80998	0.606334	0.673958	4.48356	17.6563	3.85627	0	0.830763	1.56327
MAPK3	0	1.28707	24.2616	38.9262	45.1064	36.7772	12.9184	49.7035	56.7191	50.8273	42.349	27.4126	9.14353	38.2802	46.3055	89.3185	50.809	40.0347
HNRNPLL	0	9.0596	7.88606	97.7344	70.0157	84.9072	26.5137	65.5432	84.4106	67.6919	75.4906	83.375	33.7286	59.8477	53.1072	33.043	70.0705	86.3424
USH1G	0	0	0	1.11917	0	1.02537	1.71985	1.26048	0	0.591834	0	0.445901	3.96307	0	0	0	0.34603	0.532813
NFIX	0	6.01804	1.50929	1.72081	2.29061	1.42622	1.11029	0.953716	6.28795	5.69012	1.7175	2.2826	1.92414	0.872403	2.81565	9.26918	1.65601	3.37973
GM4787	0	4.32399	4.0226	0	0.449747	1.0085	0.563759	4.46315	4.11846	0.776112	0	0.14618	9.92227	0	0	13.0994	0.226865	0.349346
GM29682	0	11.9059	5.34335	3.36886	2.06296	9.64475	0	3.03564	0	0	1.34833	0.335423	0	21.6524	0	0	3.64273	1.20241
GPRASP2	0	0.540811	2.11842	0.667448	0.168775	1.89187	0.423134	0	0.429127	0.388258	0	1.09698	0	3.21499	0.555797	0	0.709428	1.09233
SGK3	0	8.94987	2.89229	2.15377	0.931093	4.31341	2.19431	4.78911	5.39634	3.85504	2.3379	2.66257	13.6881	12.4126	3.0658	0	2.34818	4.69999
LRP2BP	0	4.26693	5.96929	2.06887	1.20476	2.36935	1.43073	2.56308	3.62783	3.61037	0.663344	0.309109	0.332997	21.1395	1.46175	8.46595	0.31984	0.984956
CDCA2	0	45.5781	33.6035	42.3495	40.3832	44.6964	33.1332	73.3918	44.0633	53.7832	37.0593	44.8084	54.3743	27.5099	49.174	0	29.0011	44.6537
EMD	0	3.63713	15.3148	49.1666	60.9678	64.4812	42.8554	47.0076	28.3065	54.0599	48.4574	56.5621	19.8776	38.9489	52.3445	0	66.779	56.4205
OLFR133	0	0	0	0	0	2.85596	0	0	8.17494	5.80128	1.19668	2.4825	3.21282	0	0	0	0	0.593281
TMEM74B	0	0	14.6792	0	0	0	4.5586	0	0	0	0	1.40777	0	0	0	0	0	2.69147
CAR5B	0	4.22777	0	6.61551	7.79052	5.98638	5.98542	29.2048	39.0604	17.1274	20.5393	10.4133	15.8371	34.7094	12.2074	0	19.252	8.41727
GM12789	0	0	3.35023	0.528343	1.77758	0	2.67319	3.2734	21.7774	0	11.6134	2.31362	0	0	0	0	0.448493	12.4407
APOBR	0	10.0904	12.2811	12.1865	15.5348	7.39592	4.66161	14.1058	9.37951	19.9731	22.5109	19.0055	34.3331	43.9904	18.765	42.9539	17.1694	18.9831
1700054A03RIK	0	0	0	0	0	0.756455	0	0	0	0	0	3.94428	0	0	0	0	1.52898	0.785524
YJU2	0	15.8452	10.4959	37.1134	36.8242	40.5904	22.1058	32.4377	54.7952	38.1505	44.0838	33.7166	36.6838	40.6781	33.8584	0	50.1113	30.1223
SMIM13	0	1.13764	4.7905	2.52718	2.98237	5.7483	1.5429	5.39201	7.04053	4.16526	3.34299	5.30743	0	1.80333	0.311769	0	3.34291	6.98528
IL1RAPL1	0	0.779014	3.24216	0.240376	0	0.605628	1.62515	0.5956	0	0.139823	0	0	0	6.17596	2.93574	0	0.30655	0.944076
GBP4	32.302	29.6601	42.0014	107.311	93.988	98.2803	22.0946	40.6986	71.7827	138.788	97.5982	97.0968	54.0828	56.2318	99.1183	235.512	97.3004	72.1474
GM15910	0	0	0.174087	1.20677	0.665701	3.04047	0.370876	3.53375	0	4.21179	0	0.72119	1.16544	13.3882	0	0	0.652928	1.00539
BORCS5	0	47.4855	18.7134	15.905	7.94972	10.5808	4.6804	14.6128	7.35617	18.2946	17.481	9.78868	8.22739	29.8508	2.38097	0	11.3927	16.8432
CYB561D1	1.01423	14.9178	4.31079	8.90356	7.37779	8.07965	2.04103	7.57169	8.14979	12.9921	6.38771	6.86209	5.87794	5.81503	5.36167	0	5.71039	5.82862
SLC24A2	0	1.0007	3.16268	0.505181	0.889706	2.26283	1.18651	1.14737	1.1546	1.37144	0.247572	1.07641	7.45301	12.4349	1.49575	40.6781	0.143218	1.35971
GM6787	0	0	3.20884	0	1.70365	0.637043	1.92184	0.313279	3.25351	0	1.33632	0.276961	0	0	19.0898	0	2.36353	4.96418
CFDP1	41.6366	98.9511	69.1367	232.588	280.319	238.877	209.516	225.101	171.992	253.514	243.72	222.671	265.967	161.561	144.834	80.5729	263.28	251.5
1700023C21RIK	0	47.8385	56.1566	0	5.92557	0	27.1885	0	185.33	13.7833	0	16.1773	0	481.395	0	0	0	27.0653
MID1IP1	0	5.93088	10.0317	18.8014	32.1872	27.0385	16.0259	25.561	37.6671	32.5179	27.5679	24.2429	10.0168	23.5156	19.2122	0	25.5996	17.4245
AU040320	0	10.628	10.5937	26.2319	14.9264	18.146	7.22707	14.0001	17.9179	24.7287	16.9381	24.5732	26.7457	42.1148	16.513	18.6947	15.2867	16.8663
1700019M22RIK	0	0	20.9088	0	0	7.12631	1.58697	0	9.73333	0	0	3.09475	0	0	6.2813	0	2.39777	4.93075
CLEC2L	0	0	0	0	0	1.62756	2.83683	1.92093	0	0	0.227599	0	0	3.32111	7.45924	0	0	3.38205
2210416O15RIK	0	5.4986	1.15379	1.45465	2.287	0.610811	0	1.50188	3.74328	0	0	1.06224	0	12.4631	0	0	0.618079	1.90394
SYTL1	0	11.0835	5.42671	13.5015	16.2587	6.12296	5.01889	18.5116	16.6729	16.5441	18.8782	21.2987	10.2003	38.1658	8.79431	51.5286	24.0237	11.7825
IL17RC	60.872	0	11.2322	0.991034	1.33616	2.1402	1.79451	5.262	13.1105	5.27049	0.499177	1.39596	14.5393	3.63777	1.57189	0	0.240716	2.40941
DRAXIN	0	4.66336	4.28135	0.479589	1.45543	2.56775	1.11495	1.26256	2.00407	0.139492	1.85048	1.24808	6.58042	5.38982	2.66243	0	1.12156	0.706426
OSER1	0	0	1.46828	27.5352	23.3877	28.5652	9.77159	21.2143	9.52656	17.4956	32.6144	28.6408	9.01436	0	0.513801	0	20.844	28.7718
ZFP651	33.6132	14.1624	4.70009	3.25275	2.29195	2.99686	3.94028	2.34564	2.87127	2.25934	3.63968	2.5535	12.0332	4.98822	4.20446	0	1.36247	4.64037
F830208F22RIK	0	4.15722	0.452332	0	0	1.07736	0.240889	0.529767	0	0	0.376918	1.40542	2.01902	3.66244	0	0	0.36352	2.98553
AMD2	0	0	0	0	0	0	0	0	0	0	0	0	0	0	0	0	0	0
NEK4	0	21.9507	2.71652	7.14468	2.40897	7.50055	4.15217	6.26969	18.9479	3.80978	2.03455	5.13747	3.16237	12.4272	6.61058	59.0919	3.41744	6.82091
NYNRIN	0	5.89357	3.80398	1.0331	0.473803	2.34266	0.733699	0.870301	0.956318	1.05772	0.291595	1.40375	6.87705	2.12291	0.825877	0	1.12461	1.83967
OLFR376	0	0	1.01477	0.959719	0	5.6417	2.97074	0	0	0.372104	0	1.05108	2.26621	0	7.8138	0	1.35888	0
MGL2	0	8.32538	3.70565	2.33591	3.14802	0.294258	0	5.20938	1.80326	0	2.46934	2.55871	9.10022	0	0	236.779	2.38215	0.917233
HMX3	0	7.08294	1.30044	0	0.92054	0	2.53836	2.03151	0	0	0	2.09523	0	1.75622	2.42725	0	0	2.14597
MCPT8	0	8.6945	7.66162	2.14807	0	0	0	5.32345	0	0	0	1.17578	0	0	0	0	1.82337	1.40498
ZFP296	73.308	0	3.0123	10.4438	3.19873	10.1661	3.8089	4.70524	33.5933	5.24605	4.8091	10.9198	6.72511	0	21.6094	11.6415	10.0855	13.3589
RNF135	0	37.6039	7.81103	9.84626	7.11056	10.4102	10.9926	5.44588	14.4749	12.6815	0.154949	5.00805	6.22667	2.25916	8.97987	17.256	3.88582	3.45242
RAX	0	0	7.44934	0.213436	0.143833	0	2.16344	0.793306	0	1.24142	0	0	0	0	0	0	0.725589	0
NT5C1A	0	1.17261	4.01867	0.724006	0	0.456001	4.58304	1.3456	1.86396	0	0	0.396431	8.97592	81.4487	0	0	0.614977	0.94741
ACADM	62.4806	13.4565	12.3866	34.8816	39.1863	35.1533	15.1568	33.1319	16.2378	34.7816	37.183	33.3003	49.9992	6.40248	29.5071	0	28.5214	36.5295
PUS10	26.9499	12.3568	18.8815	27.8703	17.9526	21.6955	10.2243	22.9641	24.3409	16.3655	17.1008	21.3193	20.0166	36.3035	29.3387	31.209	21.073	23.4952
PGRMC1	0	14.4873	10.9355	74.5143	87.8871	50.4539	36.1965	63.4687	19.65	42.2578	41.5314	53.4668	32.9858	23.9364	64.5301	0	73.6277	64.8637
CEP72	0	1.71271	13.4177	5.02023	3.56329	7.21194	2.97781	10.8022	3.85065	6.25042	3.4171	3.86007	12.163	19.7981	10.17	0	4.86782	3.68995
TAS2R104	0	4.61905	0	0	0	0	4.81236	5.89105	0	6.6352	0	6.24643	0	0	0	108.601	0	0
ASPDH	0	12.69	1.3806	0.435353	0	3.29031	0.734602	0	1.12114	0	0	1.90676	15.4223	11.1973	0	0	3.69689	0.569609
PSG26	0	5.39476	3.16969	0.499435	0	2.30691	0.421973	3.71256	9.85038	3.6797	0	0.911902	0	4.27798	4.80575	58.5512	0.283028	0
RASGRP3	0	5.34475	5.73731	0.697656	1.24036	4.55425	1.3404	3.06434	9.62267	0.368943	1.67802	0.555962	1.79661	8.14611	5.63349	0	1.29441	0.913447
CABP2	0	10.4884	12.6044	0.882952	4.56004	4.44897	6.21246	0	6.81771	10.6128	0.777511	1.2894	0	9.45783	13.7241	0	2.25054	3.46665
OLFR1506	0	0	0	0	0	0	0	0	0	0	0	0	0	0	0	0	0	0
VMN1R21	0	0	0	0	0	0	3.69865	0	0	0	0	0	0	0	0	0	0	0
KCNE4	0	3.87054	5.68541	0.663522	1.61033	0.668697	0.224285	1.31526	4.77886	10.9612	0.818865	0.436169	2.34966	0	0	0	0.225639	1.38982
1700001L19RIK	0	8.16764	14.1504	8.33742	0.914731	5.86206	2.62075	0.960886	3.492	5.18778	0.683405	2.12403	11.6733	2.49146	0	0	0	1.77662
PQLC2	0	27.6966	6.89947	2.8489	4.85163	7.93331	0.380092	6.316	11.1856	6.45404	4.22915	4.27101	5.84084	5.77925	6.99204	19.6251	2.03945	5.29978
LCN2	0	0	4.14322	23.5221	25.325	7.90091	4.84879	15.5449	0	21.8842	16.0862	14.3062	16.667	0	0	0	6.65585	14.3597
BC049715	0	0	13.1637	3.80425	1.6304	9.14853	0.583841	5.14204	1.78063	10.8611	3.65326	4.54493	4.90001	51.131	0	0	8.81335	26.249
EVA1C	0	3.96567	1.58869	5.33952	0.300002	1.82176	1.22219	2.48066	11.7306	1.42356	0.29422	2.92509	12.2113	16.4335	3.95227	19.1157	0.851212	3.20395
PRR3	0	9.08099	16.4322	27.6553	16.345	24.4025	11.9432	16.3009	9.71418	20.126	18.1509	23.2252	23.2965	37.5621	32.7342	48.845	23.4087	21.2128
GM13003	0	20.4359	10.3635	0.225203	0.683262	4.68108	3.14044	4.46404	4.63385	1.17899	2.08473	2.71415	0.797471	15.1882	1.2502	0	0.574418	1.47417
ARL14EP	0	9.32505	6.3646	32.4337	26.4556	39.9802	5.74828	16.8502	13.0052	44.1239	45.9741	64.0051	40.7525	35.2777	32.5259	80.6361	34.992	51.7099
9530026P05RIK	0	12.1685	0	1.25235	0.843132	2.62917	2.11337	2.58621	0	0	0	1.3713	1.47877	53.6806	0	0	0	1.0924
ADGRA1	0	0	4.60025	2.63516	0.399839	0.33197	1.22521	0.979381	1.3553	2.37601	0	0.649671	0.699816	17.3462	0	0	0.504195	2.84643
UBE2QL1	0	0	1.75733	0.246103	0	2.17021	0	0	0	0	0.867828	0.404451	0	6.32318	3.00569	0	0.418468	0
IFNLR1	0	7.94786	8.28534	0.949246	0.106683	1.99305	3.00898	0.293999	0.813727	0.276091	0.976578	0.953419	8.40314	1.01607	0	0	0	3.00348
RUFY4	0	7.92541	4.56531	2.15789	1.45467	6.34293	5.95653	1.2476	8.51131	3.01246	4.69178	5.20106	4.07554	15.71	4.15283	29.4219	1.46757	4.89653
VMN1R194	0	0	1.55265	0	0	4.31756	1.65203	4.85399	0	0	0	0	1.73476	0	0	0	0	0
CARMN	0	10.7239	5.25048	4.41342	2.97329	1.38989	2.79503	2.05055	17.7478	0.320859	0	2.7191	6.83876	10.6362	0	0	3.51565	1.08304
POFUT2	0	3.46127	12.5894	24.261	22.834	27.1026	1.54714	20.0381	20.8032	39.0517	25.1492	24.5731	27.0173	11.7623	4.74351	0	28.9255	27.1655
CPPED1	0	12.8633	0	11.4114	11.6236	6.56274	3.56397	17.8256	13.0807	7.64792	13.887	11.6871	18.8871	9.56074	1.37716	14.2083	12.0218	5.84582
PRAMEF6	0	0	0	0	0.828373	3.09742	1.24596	0	3.16374	1.14409	0	0.26933	1.74169	0	16.3797	16.0784	1.2537	0
GM11413	0	0	6.77805	3.26746	3.38697	8.54868	2.54716	3.42546	10.9957	9.35589	3.76364	1.37653	5.34109	54.9148	20.6501	0	2.34942	3.28968
CFAP61	0	0	0.36736	1.38942	1.5604	0	1.3691	0	3.57527	2.96313	0	1.7756	4.10066	0	0	0	0	0
ACOT10	0	11.4711	0	0.708079	1.74944	2.67592	0	1.16971	0	3.56926	3.95047	3.10244	0	0	9.43381	3.85875	3.20927	0.92679
2700089I24RIK	0	0	8.20307	0	0.774373	2.41234	2.10306	3.08428	0	5.34643	0.168742	1.46845	0	1.23032	0	0	1.46489	0
GM9079	0	0.645275	10.11	1.79226	0.671044	6.02069	2.35514	1.72706	6.66077	1.62161	1.93016	0.872594	5.64202	7.67678	0	0	0	0.521338
4921531C22RIK	0	0	8.09624	6.37871	0.859843	8.03545	4.61907	3.16111	0	8.48046	6.58471	7.38709	5.80876	3.51261	20.2345	25.3376	3.87276	5.96415
GM26579	0	6.07057	52.0094	0	0	7.08343	11.4637	3.48398	0	0	0	1.53925	8.30074	3.01357	18.7296	68.8187	1.98944	6.13098
CYP2C70	107.95	2.68836	2.30347	7.46711	0.978481	5.7484	2.27774	2.82679	3.20211	5.06704	0	0.681643	15.4262	53.3077	5.98756	0	0.352577	2.98652
TRP63	0	10.2606	3.48441	1.32751	0.241039	2.44423	1.46763	2.65665	2.62584	2.85134	1.48607	0.167842	3.61577	10.4922	2.60772	3.76214	0.56447	1.5376
COQ6	0	26.1674	4.98242	13.9087	9.22135	9.60829	10.232	13.619	0	12.5261	16.4037	11.0581	11.123	11.5316	13.4497	1.83398	15.8241	7.63445
4930471G03RIK	0	27.6408	2.4601	14.7516	1.56544	10.7566	10.4614	16.3566	0	0	8.17837	1.69911	0	14.9937	0	0	0	13.1972
LELP1	0	0	0	0	0	1.91736	2.13958	0	1.30702	4.7207	0	0	8.98795	0	6.75971	0	2.58448	0
KCNK18	0	0	0.851713	0	0	0.540918	1.36088	0.531957	0	0	0	0.352838	0	0	0	0	0.273808	1.5459
CEP83	33.3793	38.5676	35.8624	82.2103	67.059	78.3959	38.0161	68.4407	62.0576	79.8923	72.4807	72.7283	68.816	76.4356	41.2141	159.027	76.4885	55.7443
4932702P03RIK	0	0	0	0	4.45071	0.926564	0	7.29313	15.1733	0	0	0.805032	0	0	0	0	0	5.77178
GM3002	0	0	1.04336	0.358596	0	1.27996	0.353677	0.0740419	0	0.834406	0.210839	0	1.693	8.0601	0.265433	0	0	0.156506
COL15A1	3.54073	7.58838	15.6984	3.80446	0.394722	4.27663	6.53146	5.00324	3.16072	1.6343	2.58101	2.62951	13.0567	17.6661	0.129972	0	2.04073	3.67847
PYM1	0	15.8802	21.3816	72.5394	63.9028	84.8954	23.5944	81.0685	90.1813	79.8198	102.97	88.3145	84.1904	125.981	44.622	8.01246	94.9638	68.6417
ASAH1	96.9449	22.4087	0.71556	35.4767	23.6107	28.9737	9.39952	8.93948	20.8816	30.2541	24.9096	24.0446	10.6468	35.7297	13.686	0	25.047	20.0725
GM13029	0	0	2.12425	0	2.40493	0	6.78153	0	0	0	0	0	0	31.5878	0	0	1.51683	1.16858
PPP1R37	0.368856	0.35581	16.2022	25.5806	18.4314	19.7778	7.14468	22.9865	34.4498	26.5669	21.8754	28.2677	5.05401	56.4135	8.77651	0	23.3362	29.6091
GM3428	0	24.706	2.01528	2.5471	0	0	0	9.47159	26.3223	4.44031	8.91459	8.35329	58.7083	0	0	0	0	6.65456
GM12171	0	0	123.473	0	0	79.7054	90.0266	9.85558	0	0	0	34.2256	0	522.81	0	0	0	30.6805
C87414	0	16.494	3.07657	2.54472	0.24509	1.37388	2.35538	0.450378	0	1.83266	0.42731	1.06211	6.0075	7.78353	9.95606	20.8217	1.13327	1.58641
UTP6	0	41.559	25.4362	57.8662	48.4979	50.0138	32.5857	60.9967	52.8468	50.8741	47.4751	61.8728	49.7706	45.3993	45.996	10.0916	52.9091	58.8662
ODR4	0	14.7107	8.61214	19.8334	12.641	23.3693	12.1763	20.1704	15.4805	19.2857	16.1822	15.7845	22.0127	58.9394	27.389	0	15.8568	15.8898
LGR5	0	2.80533	2.85289	1.86422	0.404088	1.76137	1.46336	2.06207	1.36971	1.70412	0.58716	0.218859	1.88602	5.55851	4.43536	0	0.509554	0.0871723
GPR1	0	0	0	0.533533	0	0.224036	3.30554	0.440672	15.5563	2.68955	0.313452	0.194828	28.3417	13.7107	0	0	0.302338	0.232803
9530051G07RIK	0	9.716	4.53082	0	0.721965	0.35966	1.08602	2.03373	0	1.32861	0	0.312824	0	1.83351	0	0	0	1.68209
1700016G22RIK	0	0	29.2168	0	0	3.66891	2.45076	13.2383	0	0	0	4.24862	134.243	143.866	71.1453	0	0	0
ZFP64	0	8.52046	3.41337	13.504	19.2561	19.27	2.92886	25.0211	13.5247	38.3718	13.4853	28.4122	22.0055	13.8169	18.0451	3.91134	17.4757	20.3387
9130204L05RIK	0	61.4903	30.0926	5.85404	0	0	0	7.25684	0	0	0	0	0	0	0	0	0	0
ACAP1	73.0731	105.309	90.3406	119.373	149.183	134.987	51.1756	139.241	133.669	142.779	163.938	126.224	187.35	141.457	149.087	50.5348	183.107	167.526
ETNK1	0	26.7091	15.283	47.2856	42.2946	51.12	18.1456	40.4778	54.0811	58.2471	43.1428	44.8846	58.1852	45.225	46.1713	3.13793	42.2096	36.2572
RPP25L	0	3.47148	16.1451	25.7299	20.1982	6.75193	18.0802	18.5981	20.7144	20.5717	25.9205	25.2334	22.7896	34.4789	74.9834	0	15.4704	7.01211
BCL2L11	0	8.49996	6.68646	24.977	27.7472	22.5837	3.77999	3.30198	4.31111	23.6077	24.8744	28.2643	9.13312	22.637	5.63231	4.92778	34.6227	30.6212
RAC3	0	0	1.18458	10.0841	4.52698	8.93882	5.67376	1.38829	9.61583	0	0	0	10.5837	0	0	0	0	12.218
KTN1	37.5249	57.1776	25.0606	47.4391	50.0366	51.1894	26.3071	36.0973	37.8893	47.9662	46.3231	50.7498	34.625	70.0118	45.9225	0	51.915	56.5756
P4HB	43.0781	53.0572	30.157	220.498	270.772	223.546	53.796	126.942	80.388	208.574	263.735	232.177	126.486	129.422	76.2666	9.368	259.5	209.085
TFAP2A	0	2.88851	0.514302	0.810198	0.764864	0.918597	1.30122	0.90336	4.58394	0.471297	1.00022	0.976508	4.30335	27.5781	2.15894	31.1681	0.688931	2.12153
VMN1R236	0	0	10.1101	0	0	0	0	0.877632	3.64707	7.00295	0	4.65422	10.0359	0	23.5922	0	0	0.463453
MFF	0	21.9732	25.2971	70.9255	40.2683	48.9446	21.5215	30.6529	26.4043	34.3251	58.7866	38.7485	45.4324	20.0164	31.3358	71.9418	50.3162	34.0661
GNGT2	0	3.40337	38.3215	25.7501	27.2284	35.7445	11.522	14.977	29.7833	15.2787	23.5649	29.9161	22.3418	30.4205	10.5016	154.273	26.3196	24.7484
SLC35D1	0	8.59057	4.66104	20.8456	19.9023	20.7559	5.14716	14.4656	15.1058	22.1687	13.0766	18.681	2.28288	15.6417	13.362	49.2557	16.9343	17.8201
DEFB3	0	0	0	0	0	0	44.3056	0	0	0	15.2498	0	0	910.092	284.285	0	0	23.5821
MAML1	0	3.4449	1.68678	20.8091	17.693	12.6142	1.60788	15.5925	15.5352	22.1275	21.8062	15.2011	13.4688	12.2138	15.5271	23.8137	22.5484	10.913
FNDC3C1	0	2.74269	4.75193	0	0	1.64003	1.8709	1.69345	0	0.0757301	0	0.356619	12.2158	10.8687	5.92628	0.532854	0	0.255677
4933430N04RIK	0	13.3651	0	0.343821	0	2.5986	1.16087	0	0	0	0	3.76534	0	44.2018	0	0	1.75239	0.899856
DUBR	0	51.908	5.20552	21.6164	12.8776	26.9876	7.98924	27.9769	22.842	35.6987	20.5782	25.5828	22.5559	23.5602	28.7143	85.226	18.7011	20.2111
SLC1A2	0.0840521	5.18724	3.57178	1.45026	0.269847	2.07902	1.60682	0.216836	3.40741	0.756389	0.0882293	1.28782	5.6662	1.9267	0.721827	0	0.318997	1.24416
EIF4EBP3	0	0	11.9267	0.68365	5.29491	12.0564	4.03951	8.89406	41.3582	13.5181	7.22186	14.9739	14.5292	10.9862	7.59011	0	15.0993	16.9981
SH2D5	0	8.36792	8.19447	0.51639	0.557079	1.17095	2.70596	2.68694	7.17188	2.2829	1.18376	4.75259	8.04573	7.29675	2.5227	0	2.19531	3.38031
NT5C3	0	23.0584	14.4259	60.0915	42.097	54.533	11.1879	34.286	14.7488	51.2782	33.964	26.2011	28.7017	74.9303	12.2901	16.1635	36.9617	37.5179
GM20939	0	4.76719	13.5806	1.20356	0.450768	2.19005	2.26016	1.98813	1.37594	0.31115	1.29672	3.36978	4.26206	0	0.890863	73.3044	1.93273	7.00278
ACAT2	0	4.80637	2.87628	13.8433	11.2195	19.7225	15.0381	17.7632	13.5667	5.36807	16.9935	11.9158	9.33783	21.1742	5.85517	0	19.8926	9.70801
GM25018	0	0	0	0	0	0	0	0	0	0	0	0	0	0	0	0	0	0
DLGAP3	0	0	6.64215	0.360807	0.827251	0.999976	3.111	3.48654	2.0413	3.1063	1.46364	0.948823	10.2208	5.09779	3.5253	0	0.306813	2.55096
HPS3	0	9.26239	13.2818	23.066	18.2161	23.915	10.4684	15.5101	24.8464	22.0067	16.3213	15.7311	31.0799	16.6048	16.1668	6.12679	17.358	19.4208
PIRA1	0	0	0	0	0	0	0	0	0	0	0	0	0	0	0	0	0	0
VMN2R76	0	12.1754	8.22271	3.75696	0	1.30561	2.29906	0.4815	1.33292	0	0	0.709676	25.2319	0	6.90421	0	0.220279	3.22241
CCL24	0	8.52181	2.31794	6.42998	0	2.5772	2.96129	2.89697	0	0	0.257372	0	0	0	0	0	0.744973	3.06006
TMEM174	0	8.2646	0	2.40029	0	1.88985	1.90143	0.371719	0	0	0	1.31483	4.25005	0	8.99435	0	0.255061	2.16027
FPGT	0	12.811	1.75053	5.23972	3.71901	3.82153	6.83747	8.54129	10.8751	5.02644	4.62012	3.12232	5.85916	4.1328	1.22476	0	4.68976	2.76809
PTPRC	116.482	146.587	132.168	584.919	584.118	510.352	131.319	432.555	604.709	602.675	661.76	515.599	474.208	396.616	599.161	194.092	597.575	466.121
MRGPRA6	0	3.07736	1.64378	0.43159	0	0.217481	0.0729615	0	0	0	0.228341	0.567466	0.916957	0	0	0	0	0.678072
MALSU1	0	78.9173	45.2297	21.4021	31.1928	21.7157	15.5355	26.5205	116.426	42.8629	29.2589	33.1882	65.2986	87.9673	19.8001	0	44.3982	27.9936
TAF12	0	87.1748	20.6806	114.565	107.082	77.575	84.5587	94.8588	112.087	73.892	108.224	78.9958	24.5623	28.5236	122.576	18.1343	80.8453	76.9671
BC002163	1.42196	19.2285	4.70692	0.848128	5.42428	7.47833	4.29357	2.62721	19.6563	0.986423	0	2.32169	0	8.17987	25.4233	0	5.40177	6.10335
METAP2	57.4708	73.7	42.6479	118.203	94.4983	121.447	119.942	127.579	88.9176	113.835	121.923	127.872	112.233	50.6869	71.7751	91.79	114.261	109.901
MLC1	0	6.50479	11.0537	0.3542	0.318402	0.446205	0.299342	0.585088	2.12575	0.412067	0	0.258713	17.1417	0.758365	5.50568	0	0.200761	1.39113
MRC2	0	6.92477	4.32312	1.97621	1.76502	1.61487	3.70267	1.78656	3.29626	7.02189	1.79007	2.10693	2.26946	9.94688	2.37209	0	1.18096	0.419598
TTF2	13.7288	5.38616	13.9557	30.8818	29.1835	34.1937	18.4379	34.6556	46.6524	30.0479	25.8907	36.3417	10.2976	16.0085	17.2209	33.4413	27.2028	28.6479
TMSB4X	2290.37	1591.44	1036.66	4221.01	6546.18	3545.22	2565.47	3284.79	2741.53	3687.8	6243.48	3939.21	2173.44	1814.44	2816.18	932.62	6370.7	3700.69
SPRR2F	0	0	0	10.1461	0	0	0	2.28625	2.37977	7.50609	0	3.02699	0	35.6428	0	374.837	0	0
BCKDK	0	7.06054	7.46002	22.7033	13.9926	20.0782	8.72154	27.1326	35.0955	10.1381	16.0732	11.6834	30.4528	50.0817	28.2626	0	19.3027	16.963
MAPK15	0	0	0	1.07683	0.362892	2.03477	0.151624	4.66938	0	1.46146	2.05605	1.37626	0	11.5301	0.797045	0	1.37296	5.16848
H2-T-PS	0	20.0433	8.41135	21.2121	23.8153	17.4426	10.6961	14.6009	19.7154	21.2468	14.528	6.45346	5.2174	0	14.392	0	30.0372	20.8207
NOP56	43.7352	109.824	48.4748	262.112	225.176	382.981	100.432	264.133	146.457	252.483	203.195	315.498	157.267	191.983	117.89	137.917	238.985	332.847
SPHK2	0	1.72426	0.603048	12.9959	6.50863	5.64877	3.85459	10.8276	13.4858	13.5281	9.24868	13.6568	12.11	7.32135	8.7757	0	13.5713	7.76134
DDC	0	21.2073	10.6432	3.43581	0.661692	3.29769	4.28532	8.31068	2.52536	18.8429	2.30712	5.19793	5.79397	21.0211	21.7982	77.6172	3.33786	5.35438
4933401D09RIK	90.6636	20.2679	8.57008	6.82478	4.02293	3.22392	1.68076	2.11395	25.6159	0	2.50423	9.96663	13.0933	0	13.8915	41.8245	0.483229	2.97733
ARHGAP8	0	0	4.82883	5.38542	0.473328	5.89919	4.5485	3.19111	4.21765	0	0	1.28241	14.0976	6.01826	4.67938	0	1.98985	7.04889
PPP1R12B	49.8425	13.7567	18.0681	11.2846	10.1699	12.0145	4.72796	12.3099	11.1705	16.0918	10.6576	18.2744	7.24887	43.6084	7.09626	28.2073	11.635	10.1336
6530411M01RIK	0	0	0.502476	0.316808	0.42678	1.19723	8.29112	0	0	0	0	2.08181	0	0	0	0	0.269146	0.414599
CD244A	67.3068	8.80264	5.11827	5.68659	8.52747	10.9061	3.87406	5.25744	7.85797	5.62838	8.45708	9.67161	6.0108	36.522	3.58095	15.9776	8.94904	8.00081
A630089N07RIK	0	62.1711	42.1095	24.781	10.9923	21.7516	18.5067	35.0593	26.7336	17.8551	15.6409	32.5782	73.603	60.597	16.6858	19.6161	15.3575	20.0919
D17WSU92E	0	21.9401	16.711	101.959	77.9943	91.5961	20.6982	66.367	90.0554	99.7578	101.993	85.4355	50.6044	41.8661	75.1605	8.20842	80.515	71.0129
NEUROG3	73.5129	0	1.12058	0	2.06256	6.82206	0.994334	3.20898	7.27077	12.8733	1.03711	0	24.1835	0	0	0	1.00049	1.84913
CDK5RAP2	20.9028	11.0695	13.955	21.9426	17.9115	23.0199	9.86927	18.9432	25.883	20.6371	18.4571	20.1633	18.8593	21.9284	24.6177	28.1736	17.2101	19.655
TAF10	124.505	28.5605	26.9644	154.383	296.241	277.793	46.7352	213.953	222.483	253.532	307.84	205.533	53.5862	28.3808	97.9381	292.641	304.775	276.916
GM4736	0	0	13.462	0	0	0	0	0	0	0	0	0	0	7.79739	0	0	0	0
MYG1	0	15.2384	24.7386	33.9128	39.3619	44.9029	23.2051	42.6301	54.1457	41.1764	52.9848	51.7879	40.3283	39.7668	30.2314	32.3726	39.9672	43.0908
CACYBP	76.3768	14.6337	27.1248	97.5739	99.3629	135.311	70.0421	83.7211	51.0319	79.7389	90.8295	103.185	50.2604	69.4171	73.4164	0	100.355	100.073
CMPK2	0	3.94873	10.3117	19.6973	12.8017	10.3604	7.63751	13.0818	25.5911	17.9545	12.6224	9.4558	33.7961	17.6074	30.4372	29.0816	14.0716	12.7611
GM364	54.3067	7.12182	11.9555	0	0	1.38427	4.90761	2.3338	0	2.19142	0	3.09558	0	7.05904	6.27443	0	1.86821	5.34292
SKINT8	42.9855	9.65063	12.7574	0	6.22067	2.2515	0	0	5.36714	0	0.524623	2.93637	0	82.3261	0	0	0	0.389858
ZFP84	40.5124	7.03972	10.2547	13.7916	7.72654	14.9803	9.82343	22.2655	17.3135	12.6344	9.76933	12.7324	29.8005	27.5466	15.4334	10.2242	10.4818	11.0195
DCDC2A	9.57461	6.27858	1.20561	0.645672	0.128082	1.05265	1.50927	1.08221	0	1.06053	0.134005	0.332952	2.55516	8.78012	3.37361	31.4096	0.355314	1.09408
GM11482	0	0	4.9934	3.78082	0	3.17477	0	0	0	0	0	0	0	0	0	0	0	0
RBPMS	7.84185	0	7.96347	3.38456	1.25897	1.91132	3.64946	4.04852	0	6.78882	6.99662	5.24265	20.6641	10.495	3.62825	17.1897	0.496135	1.52793
TRIM29	0	5.63334	3.12605	1.04294	0	3.35761	0	3.44557	3.27862	0	0.204326	2.03142	0	8.1876	1.28662	1.89644	1.47786	1.5171
GM1993	0	0	2.94852	6.97382	0	0	0	0	0	0	0	0	0	0	3.09695	0	0	0
TEX12	0	46.5841	28.5031	2.69944	0	7.9329	21.2037	5.57578	9.28547	7.32267	0	0	82.9224	139.074	79.9111	431.572	13.7292	2.35252
RABGAP1	0	7.85312	6.85155	13.5678	12.6266	11.2655	4.20849	16.8085	10.5342	17.8355	14.1818	11.6814	30.4156	22.9132	14.5752	58.7896	12.8498	15.5156
EEF2K	12.3165	5.79039	14.1762	3.84771	2.74948	3.63546	2.24614	3.57506	3.88689	1.22574	2.90892	3.21236	13.6241	7.35375	4.37383	33.7531	4.55776	3.05879
CPHX3	0	0	0	0	0	0	0	0	0	0	0	0	0	0	0	0	0	0
FGD2	13.9744	3.67666	2.20026	4.53799	1.44472	7.62232	3.19582	6.40296	1.94541	15.9847	5.00059	3.72889	10.7132	4.85819	4.47863	74.2592	8.0377	7.26113
BRD8	0	40.4795	41.0081	53.8311	53.8026	54.3879	33.5405	77.8929	76.4103	56.1784	58.3972	53.5592	70.9065	50.4713	50.3252	179.369	55.8042	56.7387
IDH3A	1.87078	65.4254	26.9529	107.209	123.709	122.778	53.0623	117.815	98.8488	90.8687	110.212	129.659	87.7636	68.8672	97.0807	108.211	118.366	103.348
BB218582	0	13.0224	21.6767	0.402054	0	0.506445	1.0178	1.49449	0	0	1.41517	0.440257	0	0	10.7128	0	0	3.68252
VPS37D	0	0.760472	0	0	0.948918	0	3.36996	0.290794	0	0	0.206761	1.02838	4.15626	6.03266	7.81763	0	0.199461	1.84324
ADAMTS17	0	11.1382	2.6048	1.33352	0.484262	2.32607	3.77241	1.14372	1.05509	1.4918	0.452363	2.24804	3.08733	16.139	6.03632	0	1.09044	2.61904
SMIM10L2A	0	7.3819	0	2.07064	1.25651	0.912981	1.13755	1.28265	2.66279	1.92717	0.36513	1.24779	0	1.99492	0	0	0.792255	1.35545
ZFP275	0	5.64262	2.91638	15.7644	6.00081	11.0264	2.20767	10.364	12.8076	13.5588	9.2126	12.5582	6.50654	10.8687	18.7918	0	11.0213	8.73762
LRRC3	0	4.52591	0.116635	0	0.89209	0.370346	2.42294	1.4568	3.02404	0	0.194435	0.0805293	4.68434	0	0	0	0.749953	0.384901
TANC1	19.2727	19.4586	13.62	11.9295	10.4078	11.635	5.85648	13.587	16.5246	13.7003	9.1987	9.44574	12.8082	21.4988	26.6616	27.0978	11.3892	12.3953
E130112N10RIK	0	12.5819	1.76005	5.82536	1.49504	12.2303	2.10811	3.7806	0	11.2935	0.977195	2.12681	7.85993	0	8.00751	0	2.35701	3.63052
RHEBL1	0	15.4946	1.51722	6.05847	7.94667	13.2551	15.8823	11.4572	9.02866	18.5448	5.8956	18.5088	0	57.3864	0.708037	0	8.66857	17.109
PRSS3	0	0	7.149	5.63759	0	4.26061	0.475308	0	2.90505	15.7345	2.47781	0.617135	0	0	10.014	0	0	4.4246
PRAMEL6	0	9.60736	1.04533	0.329417	1.77635	1.45243	3.75742	1.63248	4.66093	1.53288	0.580649	1.08265	6.99946	12.6974	3.29169	21.5552	0	3.23419
CCDC90B	75.6618	7.3021	10.3681	5.18339	0.759317	5.6779	4.75877	5.86354	6.95877	12.3214	4.96354	4.6904	8.77964	20.2731	3.00256	0	2.29832	5.89962
SLC7A4	0	1.09214	3.7433	0.926672	0.568057	2.33478	0.996916	0.521832	0	0.0980089	0.297139	1.10765	6.26438	7.57466	0	0	0.214899	0.772069
CDK13	21.9983	24.7267	26.8288	73.5983	50.3392	53.0753	15.2446	49.0254	63.3053	73.7268	62.3162	56.6623	44.047	41.1941	55.8251	19.1638	62.7389	54.7667
GM94	0	0	8.14615	0.642515	0	6.47426	0	2.38858	0	13.4485	0	2.10972	0	0	0	0	0.545171	4.20163
PCDHGB4	0	1.13845	3.90203	0.140499	0.378985	0.265496	0.415693	0.957332	0	0.817302	0	0.53882	7.71125	1.80462	0	0	0	0.275932
FNDC3B	3.83807	4.69781	3.97319	4.96293	3.34718	7.02682	2.52499	2.50286	3.7268	7.51146	2.86664	6.20829	8.24214	12.4095	7.31462	46.3879	3.99659	8.28095
GPR151	0	4.97072	0	0	0.295369	2.2086	4.2576	0	1.69173	0	0	0	0	0	0	0	1.86255	0.286858
OLFR1162	0	0	0	1.79723	0	0	0	1.67018	0	0.522561	0	2.45979	0	0	0	0	0	0
TRIP10	25.9953	10.9994	8.40158	13.7122	6.68131	15.3926	5.39215	12.4468	15.0166	14.3728	10.2921	11.1556	9.61543	32.2675	7.23537	166.609	9.57984	9.77534
1700012B07RIK	0	31.5172	49.063	2.99312	1.51252	2.82783	5.89811	8.96189	14.763	9.28456	0	4.37132	9.7173	32.0563	0	0	0.635869	10.7732
GM20756	0	5.98363	0.732416	4.38603	0	1.16319	2.1447	2.00203	9.50413	0	0	0.505724	46.6008	13.3498	6.6637	0	1.37325	0.302149
1110012L19RIK	34.7481	0	10.3443	11.5113	3.6172	11.6002	7.44785	9.98407	23.7107	0.446294	11.1438	9.66426	0	46.8697	0	0	3.25899	7.53134
KRT80	0	1.37405	5.21409	4.02772	5.07397	5.20749	2.06039	3.67676	0	4.43918	5.60702	5.80654	0	16.3388	1.41219	0	4.95657	2.08149
SEC16B	0	13.3476	3.32136	1.14768	1.09264	2.80659	0.627772	3.09456	1.90971	0.785437	1.42889	2.58907	10.9963	11.7062	12.7427	34.2637	0.57409	1.41427
WFDC15A	0	37.7939	0	0	11.1849	48.4001	11.2058	0	47.5682	0	0	1.82556	11.8581	0	0	40.4975	8.47485	10.9075
CCDC187	0	6.67794	6.70301	1.13327	0	1.42765	3.57009	1.65927	9.53907	0.119858	2.08922	0.790158	8.75565	7.27887	2.51652	32.0381	1.05117	1.88834
4930461G14RIK	0	9.72212	0	0	0	9.07746	7.59361	11.9071	29.404	18.8564	1.05558	1.97214	31.9186	46.3651	12.0012	185.985	1.01932	2.35657
TERB1	0	2.15171	7.37487	7.3032	0.746059	0.278796	2.61856	2.05633	9.10738	8.36768	0	1.45485	4.31024	24.1651	1.96573	7.2439	0.658571	2.75249
1700023F06RIK	0	0	4.6217	0	1.09039	0	3.55328	6.41859	0	4.89587	3.70574	0.709193	20.6428	0	6.47046	0	1.65036	13.5589
4930593C16RIK	0	0	0	1.00418	4.04507	2.52936	0	2.48912	18.1417	11.6732	0	0	0	122.914	13.3767	0	0	0
DHDDS	0	22.5271	1.37876	27.0305	18.5513	22.0122	7.01719	22.3649	37.739	15.162	21.6203	23.3759	8.20426	31.0017	28.2968	71.1055	20.685	20.6015
B3GNT8	0	1.20957	5.03396	1.67976	3.52217	5.17255	0.157675	0.693703	3.36127	0.868476	0.328935	1.22676	9.25361	0	0	0	1.11048	2.68743
MDK	0	24.8457	5.87258	5.55323	3.02874	4.99671	4.01954	1.31053	0	5.84444	4.65812	5.50323	22.4779	22.0919	25.8363	0	9.88685	3.11491
ABCC9	0	10.0043	5.60757	0.568557	1.25995	2.35343	3.02154	3.01868	8.24956	1.08673	0.429852	1.37954	6.47085	7.82359	4.77962	7.31538	1.62329	2.7651
LGALS12	0	0	0	0.472646	0.159329	2.38167	3.49512	4.39169	0	3.29918	2.60427	2.33029	15.0633	5.31282	1.04954	0	0.502306	2.4751
OSCAR	0	0	3.30333	0	0.255139	1.43065	1.75894	3.04857	2.4349	0	1.00075	4.14702	2.6813	0	5.04365	0	0	2.2299
PAX9	0	0.943635	10.0494	0	0.34358	0.641855	0	0.541033	3.18205	0.677445	1.15536	0.159506	8.24739	6.07681	0	0	0.309468	0.667083
MAD2L1	0	53.5783	25.9736	30.121	33.5443	43.1	36.3763	40.9681	64.8536	35.9927	37.5116	42.6826	42.8992	23.1361	29.444	0	43.6946	46.7161
OLFR13	0	7.41139	2.90272	0	0	1.15304	0	0	0	0	2.41563	0	0	0	0	26.141	1.5545	0
LENEP	0	7.55832	69.0647	3.1138	4.18551	10.7851	4.58893	17.3646	0	0	4.78327	7.66619	33.1052	60.1339	44.9377	0	7.92202	0
PARVG	5.88139	23.4506	17.4085	52.7525	67.8271	78.3643	23.6721	69.837	59.4366	70.3322	66.0563	72.6298	38.022	52.4749	61.4211	10.5048	82.3584	74.7157
RANBP6	0	1.87597	0.612371	10.2896	10.7121	11.7474	2.55517	5.0193	6.61509	8.60432	7.59989	8.59696	5.23747	8.26004	7.42594	0	9.5157	5.97831
TMEM129	0	5.84022	6.10041	9.85138	11.0156	11.6536	8.22397	15.4793	12.6694	7.68713	10.0617	7.76594	5.53058	29.3238	7.73652	39.3207	9.39702	9.43691
GM12911	0	0	0	0	0	13.4612	0.600235	7.06356	23.8785	0	0	3.89867	111.093	73.3697	0	34.8068	1.81318	6.52213
SLC46A1	0	4.53099	2.21848	2.09738	0	3.74304	0	2.16542	0	1.21996	0.30806	0.382948	0	28.0717	0	0	0.742839	0.45759
ZFP799	15.6722	8.97395	3.93153	2.57434	1.89999	4.46692	1.39621	3.00872	2.87269	4.74696	1.62795	3.14023	2.92379	5.30261	12.5118	18.6908	2.47845	2.35313
4930503L19RIK	0	22.404	11.203	32.8021	36.5891	28.1658	13.9209	26.4244	43.8924	51.3365	42.0078	30.941	1.5627	6.61436	56.1807	0	31.3867	23.8777
LECT2	0	38.9643	7.94813	1.50404	0.337393	4.4205	1.26849	3.72732	2.58282	9.32889	4.40879	0	23.0899	38.6923	10.0187	0	1.70248	6.55871
ACER3	0	15.978	3.00903	5.46068	4.29605	6.59257	3.91076	5.35568	6.63146	10.059	4.01288	6.73125	13.9649	10.7158	2.86306	20.4865	4.06301	6.75235
SLC26A10	0	3.46846	12.373	1.37611	3.60742	3.4671	8.65614	6.44068	7.07993	2.49027	3.77348	5.36036	10.8294	36.3425	24.1064	40.0241	4.5493	3.00242
POLB	0	50.8775	34.3751	71.6155	36.3902	49.8543	23.6007	44.3659	56.5958	58.8223	69.1394	50.5692	53.402	2.01886	77.4181	392.588	57.3729	71.9359
UBXN11	0	13.3377	5.80473	17.3805	12.7905	19.3017	4.63577	25.5004	22.9501	9.31096	16.1174	23.798	42.9265	29.3894	33.0079	0	26.0431	17.062
4933424G05RIK	40.7544	6.5547	0	2.42746	0	5.60619	6.49346	1.75436	6.24566	3.52979	0	6.20467	4.29841	0	11.6789	0	0.859652	0
GM4737	0	3.18464	1.03952	9.00856	4.52659	7.42806	8.71857	2.23218	4.63498	3.23924	2.74275	11.1252	0	0	4.00079	57.6077	4.17696	4.93151
DPEP1	0	0	6.69223	0.301265	0.812326	7.96984	2.80017	0.559861	1.93745	8.76184	2.38984	2.14534	0	15.4823	0.668976	0	4.35378	3.35226
9130221F21RIK	0	2.03736	7.98044	3.8977	0	3.48461	5.31272	3.42693	15.5234	2.04782	0.997558	5.78563	0	0.807623	8.9343	18.5173	3.09995	6.91332
CERS1	0	0	0	0	0	0	0	0	0	0	0	0	0	0	0	0	0	0
USP20	0	11.5951	1.57036	12.8638	9.49578	7.86301	3.34582	18.577	17.2259	26.1241	8.52466	9.5079	17.5194	22.487	7.77516	0	9.12631	10.8628
OLFR628	0	0	0	0	0	0	0	1.10335	0	0	0	0.487496	29.9675	0	0	0	0	0
AW112010	550.741	273.057	184.643	1065.46	1043.99	709.988	477.174	312.025	362.747	1088	1162.39	761.113	352.576	288.871	470.176	934.515	1099.83	706.314
ACY3	0	0	10.8019	3.84922	2.99186	1.49194	14.2498	0	0	0	2.34658	0.972885	0	19.0299	3.28736	0	1.25784	1.93753
PRPF8	7.01671	9.02213	23.5176	170.159	172.628	168.624	37.3764	166.785	169.457	164.159	146.477	180.447	141.313	132.215	127.346	21.7849	162.084	142.191
PEX10	128.167	3.51391	5.16139	4.55481	4.09255	6.011	3.48091	2.68722	5.02278	7.82157	5.73273	5.93976	7.68148	13.9362	0	102.85	2.02769	7.38141
VMN1R41	0	0	0	0	0	0	0	5.45744	0	0	1.05705	0	0	0	0	0	0	0
ONECUT2	6.64637	0	1.46209	0.134808	0.227322	0.367964	0.398955	0.0556685	0.866526	0.418253	0.138741	0.369314	3.50034	4.3281	1.69635	0	0.133765	1.00027
KLK11	46.0307	13.1643	2.417	0	1.0266	7.3576	7.93494	0.94389	9.80267	3.54477	0.671036	0.834465	35.976	6.52751	21.9916	83.0217	0	1.99423
SEC61G	0	56.5034	4.76913	44.5328	61.9342	40.1741	19.7836	46.2345	35.6673	57.3846	64.5215	48.7454	23.4549	3.87168	6.68097	0	49.5378	39.3564
CHST2	3.65669	1.44265	4.39529	12.8085	15.0087	13.8308	5.5607	9.68006	10.0461	16.4555	17.9706	12.9514	12.6078	13.6559	6.14976	41.2986	14.2152	15.6052
VASN	0	8.55558	7.57265	0	0.136917	1.15116	1.63048	0	0	0.118122	0	0.667468	0	9.78189	4.73467	0	1.72657	0.398783
ADIPOR2	26.9018	32.1928	19.5272	65.0066	64.0305	71.5284	21.1159	48.027	57.1864	63.8155	58.7643	69.0359	25.197	47.1282	64.8519	48.5393	69.6492	49.8832
GM5771	0	0	0	0	0.370784	9.02396	9.75788	2.04863	14.1982	1.28177	0	4.22299	64.4326	31.904	0	0	5.14541	6.48795
CABP1	0	0	7.21094	0.545396	1.47038	2.74821	5.22203	1.35141	8.41891	0	0.320413	3.784	0	1.16797	5.24799	0	0.618112	0
AI593442	0	14.6302	2.94972	0	0.143252	0.401387	2.06512	1.71046	0.955858	0	0	0.232752	4.70074	6.47929	0	0	0.0451594	2.01635
AAAS	0	79.3734	22.9505	35.4894	50.9567	58.5563	31.2843	73.8393	47.6391	49.5865	43.5089	74.5853	49.8638	107.81	50.9666	0	65.2472	48.9799
C030007H22RIK	0	0	3.11648	7.87231	2.64288	14.8718	24.8336	0	0	0	6.90106	1.07633	0	38.0337	19.6627	0	3.33545	3.85848
ZSCAN5B	0	7.38478	9.4566	0	1.18157	1.54584	3.11023	1.73749	0	3.26291	0	2.11248	11.1746	28.1554	0	37.2768	1.04307	2.52424
GATA6	0	13.1398	0	1.31765	0.273363	3.31985	0.514002	1.63241	0	0	0	0.666319	2.15348	15.6241	0	0	0.08618	0.530795
TRIB2	10.6304	10.2529	11.3553	60.3303	43.3749	36.151	13.6886	28.7395	43.0003	54.9422	56.1245	38.623	27.2035	36.2788	31.6106	0	46.4979	27.02
NUP155	18.6082	20.2861	14.4411	47.1806	43.8658	45.2451	16.0367	38.6486	46.795	47.2744	38.7259	43.6277	36.6507	50.7027	27.2614	1.97082	43.9316	43.8104
CD200	0	6.02821	3.17863	16.7416	7.81326	22.3519	11.4867	7.62286	20.2442	13.8165	11.0992	38.8778	17.7351	18.3835	7.30803	17.5589	12.0428	21.9166
GM5079	0	0	13.1079	2.00982	0.451447	4.21966	2.64068	1.1067	2.87307	0.519545	0	0.244617	0.790881	0	0	0	0.37957	0.584594
SELENOT	0	27.0487	17.374	86.3289	80.1155	68.3953	25.9413	74.7101	43.1581	84.2529	62.7488	73.4491	40.992	100.286	94.0568	44.8023	79.2042	59.685
DDX28	0	12.6684	0.295367	12.6594	22.9617	11.9606	7.86384	17.76	12.4531	7.36337	18.2098	15.7036	37.5801	7.17638	11.9884	0	20.0964	16.0838
OLFR1056	0	0	0	0	0.502362	0	0	0.462175	0	0	1.3132	0	0	0	0	0	0	0.488101
GM19303	0	7.82747	5.01173	0.929076	0.125236	1.63854	0.784896	3.22297	0.956116	4.32319	0	2.23912	11.8449	0	0	0	0.15794	1.4594
SMOK3A	0	0	0.191576	0	0	0.15209	0.10203	0.598288	3.41585	1.40454	0	1.32274	0.427523	0.775479	2.68089	0	0.410576	0.474167
1700057H21RIK	0	0	21.5469	4.08581	1.82564	0	10.2903	0	0	0	0	0	0	0	0	0	0	17.788
CHN1OS3	0	0	5.60395	1.21779	0.328408	1.07388	1.64665	0.754357	1.25292	4.25022	0.966217	2.00134	3.88114	26.5954	5.94921	4.98212	0.310606	2.232
CEP55	35.5817	23.3857	23.2703	33.2864	52.7306	53.369	19.1804	75.6997	57.4759	44.1406	50.6878	53.9391	96.4404	47.8442	64.8693	0	49.6741	48.1489
E230025N22RIK	0	1.1052	2.16452	4.77482	2.64367	7.51875	0.144077	4.22545	8.7741	3.76922	2.85544	4.4836	14.4937	30.6749	2.27201	73.9213	2.46424	4.01814
TCF20	3.6435	44.1908	35.6662	76.0474	80.8714	83.4077	33.3815	94.6247	106.348	93.8133	69.3201	84.7021	112.934	74.1617	106.1	18.7753	68.5396	85.1617
BOLA2	0	539.766	253.925	437.193	1157.93	801.029	1558.65	962.072	674.509	448.066	661.7	845.326	1203.06	1924.77	470.951	0	1089.49	913.309
ITGA8	0	2.74797	6.55947	2.43745	1.42942	2.46987	2.23985	2.69143	4.63271	4.56199	1.21509	2.55474	15.7604	3.06251	3.41229	0	3.10927	3.81585
MRPL35	0	13.7284	13.0324	21.6976	17.3121	18.7308	23.6012	22.3827	12.0051	19.2089	9.83306	24.1527	9.18304	8.32789	6.71852	9.9053	16.465	19.5798
NXPE3	14.179	1.55387	6.77152	4.98572	7.33929	6.58289	5.43102	7.18622	10.9712	3.62539	8.32973	6.67142	18.5024	13.5456	10.2197	0	6.5231	6.84189
TCEAL8	0	10.1473	4.96844	2.13494	0.0959474	1.25509	3.48782	2.11599	0	0.827893	0.878201	1.24745	7.05631	10.9714	0	32.6024	0	5.58975
PCDHB12	0	0	1.02131	0.429069	0.21697	0.810786	0	0.930246	0	2.62066	0.662014	1.17527	5.69765	8.95666	0.47639	0	0.273608	0.561738
ZFP811	0	9.93418	4.43497	0.180303	0.668668	1.58997	1.524	1.45192	7.18742	1.1537	0.0794917	0.987771	0	7.52706	0	0.737835	0.229965	0.708179
WT1OS	0	5.4475	2.3535	1.48308	0	1.121	2.42346	1.22491	0.762869	3.7959	0.697412	1.29997	6.65213	15.8759	5.92795	0.809152	0.924745	3.10669
COPS3	0	48.5789	12.8072	78.4253	68.2336	75.5478	32.5349	71.731	55.1994	67.885	81.0775	80.8525	62.9027	56.3215	50.7069	0	68.6089	53.1366
SLC39A5	0	4.63015	13.8542	0	0.428052	3.19987	6.57282	0.393372	7.75961	0.923434	1.11938	0.869618	0	10.1986	0.705055	0	1.75441	2.70171
NDUFA4L2	0	0	0.692346	0	2.93941	18.7004	0.368388	4.32826	0	3.04703	0	0	20.1085	11.2305	0	0	0	1.71389
HIST1H1C	2353.13	2822.73	1811.69	4284.13	5818.29	3848.71	4708.18	4727.96	5755.96	3747.4	6589.16	4993.75	2658.37	1889.31	4484.95	699.704	5370.11	4186.33
TRIB3	0	10.8324	6.89494	4.01136	0.675958	3.78994	1.6946	2.07073	0	0	0	2.74658	0	10.7375	0	0	3.26776	3.50072
CENPE	91.4012	71.0213	49.0582	87.7222	93.787	96.0687	62.1919	112.116	123.646	91.0899	98.2899	89.9082	151.979	122.611	114.949	40.6865	81.5589	81.5091
ZFP236	8.40405	18.1825	21.1638	25.6752	15.3067	23.1384	8.4287	23.7068	34.1212	21.9286	18.2937	20.3373	24.8556	35.6085	26.6922	0	23.0631	22.8322
SPX	0	12.2456	6.37033	0	0.636669	0.297563	2.19455	2.63395	5.4706	0	0.208086	1.29372	0	24.2857	0	0	3.01111	4.94684
SIX2	0	0	0.770638	2.9142	0	1.01976	0	1.40407	0	0	0	0.354733	0	0	0	0	0.137625	2.33131
CSF2RB2	0	7.07642	4.09491	5.42514	3.70315	3.33388	4.47431	2.29498	14.4616	14.7787	4.2593	7.1769	11.9477	0.424886	3.37905	36.2866	4.05078	4.15794
TMEM184C	20.2215	10.1437	12.6078	7.7046	16.6383	14.1039	10.2755	23.863	13.6243	14.8455	17.299	13.9809	17.052	50.2618	9.89091	7.88021	15.1478	12.6083
GZMG	0	0	5.26796	0	0	2.3916	6.40616	0	17.1159	0	0	4.15758	0	109.89	0	116.172	0.806025	4.968
ZFP703	40.0186	3.16403	0	16.987	16.9173	15.1273	1.73281	13.6671	13.5585	24.5328	17.3879	19.8956	0	12.5406	3.46859	0	14.3605	19.8112
ASF1A	0	17.1405	18.5128	26.7578	27.3699	22.5372	22.0832	35.2707	20.8101	23.5272	19.8817	14.998	14.3238	13.9912	10.3634	96.7128	12.5633	18.3286
ZFP653	0	2.48133	9.96241	20.3677	14.9683	22.9571	6.21108	16.5063	20.0911	17.8154	12.2829	24.327	15.1848	41.3181	18.363	91.4472	10.8052	25.4602
LSM6	0	19.5634	24.4797	41.4145	49.0122	36.2251	47.9747	43.2062	38.5929	32.674	50.4171	35.7326	51.3566	25.8445	27.5521	34.995	40.9182	37.8678
ARPC4	0	35.6304	46.2074	129.264	159.952	115.86	59.0071	115.232	124.599	154.181	186.227	124.362	114.177	33.4058	110.526	65.6338	164.453	134.987
WDR11	0	12.7651	16.2289	8.08417	10.7168	10.1842	2.97887	10.9568	25.7645	17.1225	13.1008	15.8233	23.9769	7.98733	5.67701	0	12.9264	12.1225
4930525G20RIK	0	27.5886	0	2.0736	0	0	0.0922379	0	1.6842	0.380903	0.577321	0	0	2.10295	0	8.93077	0.0927914	2.00034
OLFR599	0	10.1397	3.5458	0	0	0	3.77323	6.09608	0	0	0	1.46915	0	0	0	0	0.759565	0
ENDOU	0	1.5715	2.11601	0.606136	0.980762	1.98531	2.35635	4.20526	4.67717	7.47471	0.320615	1.59382	15.4542	9.34409	7.53742	67.4502	1.546	5.55473
KLHL2	0	7.24365	8.63559	18.5604	16.3149	13.9556	4.51735	17.2155	16.9947	13.7924	17.1362	14.3736	6.88203	66.1577	7.55246	0	14.1289	17.8113
IGFL3	0	0	39.2294	0	0	0	15.6277	11.5155	0	0	0.904703	0	128.089	0	0	0	0	4.04756
PLP2	0	2.19927	20.9966	111.343	164.609	164.629	69.0571	133.749	69.9091	119.637	132.383	162.087	18.0358	65.4607	64.0696	0	155.717	162.586
DEFA32	0	0	0	0	0	0	3.58912	0	0	0	0	4.6852	45.7175	0	0	0	0	0
EPX	0	7.54854	3.11243	1.96145	1.32238	6.94952	2.90083	3.03754	1.5766	11.2668	0.864578	4.43228	20.8374	14.1738	1.63332	46.1407	0.4169	7.70355
1700030M09RIK	0	0	14.5393	1.30994	0	3.30007	13.6304	8.65653	8.99573	0	1.15243	9.08396	6.18723	0	0	456.106	0.741568	5.14168
6030408B16RIK	0	0	6.6832	2.10614	0.354893	2.87427	0	6.30592	1.80612	7.75865	0	1.15364	7.45863	19.1685	13.6406	0	1.1935	3.2165
1700008J07RIK	0	12.9141	11.12	3.57273	2.68642	3.289	3.59966	2.72386	2.12078	3.35705	2.42255	1.20437	7.29912	0	1.52566	0	5.60736	1.43912
QTRT1	0	43.4676	22.1875	23.4085	25.3849	20.1377	8.19533	8.13491	5.14307	40.8431	17.0947	21.8865	8.08869	31.1889	15.8471	4.66515	14.7956	31.3832
VAT1	0	10.1562	3.06019	15.3076	13.0019	9.2623	3.25961	14.0367	3.10023	26.2219	20.1893	10.1684	1.70729	0.774208	5.62066	66.0777	26.7462	15.9375
GPR31B	0	0	0	1.75701	1.47846	0	7.41163	0.544263	0	0	2.31858	4.32859	0	39.5418	0	0	0.745986	2.87352
AJUBA	20.6239	0	2.0353	1.74059	2.40908	3.34681	2.55528	3.29133	2.82727	2.02501	1.53477	0.401501	4.21713	3.53027	2.44114	11.2465	1.32422	3.35831
TBC1D1	0	9.97756	13.5614	45.3252	37.0106	46.6025	10.993	41.6205	36.4394	54.1534	38.9927	38.2088	64.8352	47.3755	62.9352	83.8614	37.2364	43.8493
EIF4H	39.4781	22.0723	31.5742	157.986	179.792	166.217	62.8597	183.652	128.819	184.416	159.044	173.381	71.8835	95.2207	106.461	0	185.29	184.097
MYL6B	0	9.06616	9.51134	3.99869	3.76923	17.1256	10.7977	24.2774	17.5034	17.6731	7.03748	13.5739	2.83293	20.5668	28.4124	277.458	3.73563	6.80182
MN1	0	0	4.91825	0.62876	0.817826	0.509208	1.17708	0.333832	0	1.77657	0.792257	0.295278	1.27219	5.47969	0.398922	0	2.1389	0.823271
CTCF	45.0726	62.3752	27.7649	100.392	95.8973	99.7073	36.831	133.663	126.628	107.008	112.622	101.601	73.7526	118.251	123.027	39.5506	99.1794	77.7728
VMN1R39	0	0	3.71496	0.937244	1.5771	0	3.16239	4.6453	0	0	0	0	28.2225	0	0	0	0	0
MAGOH	793.739	227.453	164.695	461.886	401.039	380.768	377.353	354.678	218.915	375.343	341.293	331.628	83.0072	169.609	323.422	190.683	386.807	402.975
CRELD2	0	1.77568	9.99788	160.314	134.958	154.653	39.5701	72.3201	50.7802	131.651	142.154	153.079	51.4416	68.6841	34.6849	156.759	128.767	164.625
CXCR6	0	1.78494	5.8263	159.192	161.622	127.217	12.0994	30.2553	22.2023	183.054	204.196	132.756	20.1577	42.467	5.70808	46.5492	186.971	96.8615
1700055C04RIK	0	87.1006	0	0	0	45.4866	26.12	22.4404	0	125.7	0	39.2787	0	294.615	0	0	0	11.7354
ZFP180	12.9693	17.6147	6.87489	19.2187	9.45418	9.9226	6.45826	10.929	18.0279	20.5266	12.2244	16.3976	27.3327	45.0213	12.7681	23.8542	10.2474	11.55
SDF2	0	3.8997	0	27.9871	19.6634	17.0589	4.8275	11.9315	11.6187	22.753	11.1295	18.1278	0	30.9465	0	0	27.6132	20.8736
G530011O06RIK	0	0	1.2194	0.384157	0.028788	0.161318	0.108264	0.0528794	0	0	0.112947	0.0935451	0	0	0.758277	0	0.0726014	0.055889
NRK	0	7.7088	1.48023	0.886033	0	1.40995	0.591388	0.462175	0.479649	2.76703	0.246787	0.510996	1.32097	3.89302	0	0	0.118976	1.6486
FHAD1OS1	0	39.0988	0	0	0.280251	0	4.21481	3.09468	6.43144	0	1.0988	0	0	0	0	0	0.707016	0.544658
G0S2	0	0	0	11.1754	12.8909	15.4171	0	20.4419	0	0.618879	4.21096	16.8949	0	0	0	0	8.13113	25.7574
CCNE2	0	18.2325	6.69547	18.5848	11.8535	12.7819	19.4438	26.2602	18.3443	18.5827	8.94597	5.8336	31.3041	41.9396	7.80763	92.8996	16.3144	15.5195
OLFR1105	0	0	0	4.08115	0	0	0	0.561874	0	6.85606	0	0	0	0	0	0	0	0
EEF2	183.358	242.389	148.768	1810.88	1956.4	1845.56	348.724	1598.39	1402.81	1558.13	1925.11	1955.52	891.324	904.225	1241.62	344.593	2062.93	1750
D930048N14RIK	0	0.303907	3.57131	1.12524	3.2878	4.37073	0.871828	5.3438	4.34092	2.07274	5.53959	1.7466	1.32817	20.4766	2.91513	0	2.23246	3.19193
DNAJC13	0	31.8802	26.4364	75.1145	56.3584	53.959	26.7576	53.6519	45.8893	85.1313	73.3211	66.7081	61.7872	37.1821	82.7833	17.2104	70.6275	66.9358
WRNIP1	81.139	8.51688	4.36872	54.4378	44.0408	48.8717	11.4219	44.9619	38.3051	32.6119	50.5274	50.1819	47.4178	23.3115	18.6187	10.2393	55.0063	42.5966
CFAP206	45.2297	3.79449	1.39342	0	0	1.8438	1.48411	4.17061	0	3.91623	1.54812	3.36735	14.5127	26.3258	4.2251	15.5653	0.4977	3.64049
CCL17	0	50.9511	0	11.8199	0	19.8464	0	26.0469	33.9357	0	18.3813	0	13.9719	0	34.9874	0	18.8954	20.5856
PPM1L	0	3.64519	5.86444	1.84769	2.54604	3.33969	0.407436	4.87668	3.09896	4.76656	3.11697	1.76045	5.97371	0	0	130.851	3.2789	4.73306
RPPH1	520812	431694	545128	48849.8	46627.4	49107	365628	75994.4	72004.1	54802.8	31051	43335.5	144495	94027.5	184059	306691	31832.1	55122.7
AIRN	0	0	5.16719	10.3901	3.13603	6.83747	5.24129	7.68506	7.97856	12.448	3.00701	4.24733	14.2785	3.98484	9.64196	36.7871	1.31828	4.46617
ITGB2	33.6613	107.876	50.8765	330.187	390.447	308.812	65.2014	257.632	239.657	385.688	484.554	362.619	254.266	247.404	264.755	46.459	440.031	315.682
LSM7	0	42.58	77.4139	125.966	130.05	106.553	157.401	100.193	41.2341	33.8777	109.632	94.6032	49.9812	12.1093	144.009	0	115.524	130.248
PIGO	0	5.70128	4.18737	8.50203	12.8999	12.0956	3.53152	15.7086	7.72787	23.1937	13.1854	13.8131	12.7169	18.8283	3.90611	123.589	11.9041	10.7477
HYOU1	52.2998	17.9656	14.774	139.783	123.639	134.734	23.2481	78.0023	68.8966	165.106	129.474	150.36	59.3853	31.9469	39.9243	0	117.173	134.447
A830082K12RIK	0	0	0	0.730364	1.67397	0	0	2.89553	0.751506	0	0	1.12022	8.2765	0	0	0	1.73849	0.573673
SDCCAG8	19.4108	19.9309	29.4247	22.5486	22.115	19.8372	16.8537	18.2386	40.4983	25.3658	19.307	21.0307	32.3341	8.97658	31.4496	0	15.5283	20.1283
KLRG2	0	6.22484	2.34451	0	0.697236	1.30297	2.62194	1.46448	0	1.71895	3.51645	0	3.13953	0.949179	0	0	0.376833	0.580294
GM10096	0	0	0	0	0	0	0	0	0	0	0	0	0	0	0	0	0	0
C87198	0	0	5.70062	0	0	0	0	1.11516	0	5.23048	0	0	22.3253	0	0	0	2.28821	4.70504
KLF5	0	25.2548	0	3.07661	0.138226	4.6508	0	3.04939	1.58319	5.72635	1.98791	0.898729	11.6222	2.63565	0	0	1.22027	9.39667
PIK3C2A	0	8.98466	8.37679	14.7327	9.34756	13.7765	6.16393	11.9953	13.2783	14.181	10.5837	11.7751	24.8728	18.7749	17.8755	2.17634	10.4629	12.0318
PPP6R1	24.5645	89.3258	47.6045	211.747	214.457	176.882	64.7752	190.396	144.568	217.216	242.584	190.763	152.934	135.454	126.693	18.569	225.707	182.62
PDCD10	150.717	46.7243	20.0176	55.3337	60.741	54.2659	41.5707	35.2821	36.169	68.3541	36.532	41.0699	44.0429	40.5285	73.6425	138.56	49.6382	45.0641
1700031P21RIK	0	0	0	20.832	25.5719	0	0	78.1406	0	666.398	0	0	0	0	0	0	0	183.672
GM16381	0	27.2944	1.29324	0	0	0	0	0	0	4.10956	0.718036	4.16727	0	0	0	0	0	0
MREG	0	0	8.50586	1.90778	2.63404	3.31893	1.30539	4.16428	8.41111	2.00814	3.28429	1.89124	3.5386	1.16695	0	0	0.540724	2.97351
NANOS3	0	2.16502	13.778	0	0	0	2.25418	2.48629	0	0	0	6.58767	0	0	11.8795	0	2.83705	0
OBSL1	15.6104	2.15066	2.59215	0.561442	0.3098	1.86468	1.94178	3.03511	1.18122	1.60332	1.17043	1.95748	4.69888	12.7829	2.8335	65.6058	1.21536	1.33658
NDFIP2	0	18.7032	3.9247	26.3832	27.6979	24.5809	6.27038	14.3002	14.492	18.0641	25.1945	21.3776	0	6.17879	2.7462	0	27.6863	20.6874
BLM	0	18.2365	8.82908	39.4486	28.9054	33.1309	14.1625	29.2915	29.7504	32.2888	32.4487	38.3071	19.4752	36.9454	53.7669	41.4021	34.5678	28.8051
CORO1B	0	31.914	29.1481	150.954	134.8	126.694	33.4413	119.206	102.819	134.843	182.086	140.467	77.1369	91.2641	123.228	0	172.577	131.401
SLC22A5	0	7.06873	7.91109	7.37413	6.23247	4.84108	3.59905	5.79024	12.0206	4.3499	4.76175	7.96569	10.6656	0	4.38199	0	6.53477	4.4872
OLFR692	0	0	7.33327	2.94301	1.41523	0	0	2.60469	0	0	0	0.460363	0	0	0	0	0.357037	0
SPATA31D1A	0	0.717842	7.73268	2.28862	0.0995685	1.76708	1.06092	3.29261	7.59424	1.11658	0.520833	1.45607	4.18265	0.474131	2.1312	0	0.439447	1.83653
TM9SF2	0	33.3809	34.5424	88.345	87.9165	80.3935	35.8975	95.1106	112.245	115.627	66.0013	68.9897	100.394	89.3436	155.621	102.534	78.7259	68.674
ISLR2	20.4027	15.0115	3.67513	0.125174	0.506489	1.81345	4.44439	1.55074	3.86269	0.728158	1.37992	1.6459	0.44323	17.2832	3.75248	31.7662	0.479008	1.72087
MEX3B	28.7906	9.4603	2.24135	4.23719	5.46011	1.06757	1.1938	7.34912	2.90598	6.46317	6.72495	3.81723	8.669	0.604758	1.67271	0	3.36261	3.69831
ZFP281	0	6.50704	5.15404	31.8262	26.0426	23.134	6.23967	12.5819	16.2468	28.3719	23.9548	28.0152	14.0082	28.8187	12.7185	63.3239	20.2861	24.8168
ERRFI1	0	11.8157	2.8927	24.2728	17.1427	15.3494	2.18944	12.1235	7.64909	25.1136	18.0182	22.6004	20.3836	27.1125	11.2912	88.7244	25.0436	21.73
PDE7B	4.15574	10.2018	3.83566	1.57375	0.341144	0.920485	2.32829	1.32298	0.433594	1.89636	2.13154	1.72445	3.5823	3.97039	0.624049	31.2895	0.860354	1.76619
SLC6A20A	0	22.0005	1.16453	2.01848	0	4.39201	4.34067	0.454684	1.88837	0	1.61703	0.402039	0	1.1789	5.29706	0	0	2.40201
FOSB	0	1.36831	0.66998	148.017	137.159	140.515	2.56938	0.941453	12.8118	160.416	196.115	162.643	1.49494	4.33831	2.62497	104.355	173.749	148.688
TSPAN17	0	0	2.21286	1.62739	2.34984	1.46432	2.55264	4.89665	0	2.97483	1.63843	2.54659	0	1.49386	0	0	4.54416	0.608592
ZSCAN12	0	1.15555	5.54488	3.70785	2.30805	2.87449	6.57011	2.12009	2.75054	2.57168	3.77289	4.1409	9.34199	10.0745	5.38352	5.25312	4.18378	3.54763
FCRLB	0	0	0.469646	2.07266	0.199457	3.35687	1.74997	2.568	17.5283	8.26592	4.1717	0.324295	5.24365	13.321	0	0	4.52822	1.93753
OLFR331	0	0	0	2.14817	0	0	0	0	0	0	0	0.470434	28.9172	0	0	0	0	0
LCE1G	0	3.0161	5.90636	9.77879	0	2.3462	0	4.03891	0	9.20663	0	0	13.1971	0	0	0	3.163	0
OLFR420	0	0	0	0	0	0	2.29965	0	0	0	0	0	0	0	5.18642	0	0	3.05633
MIEN1	0	41.9672	9.24502	55.743	72.3595	60.4143	14.202	19.277	20.0468	30.9024	66.0564	55.3353	73.4952	37.5364	66.2014	0	56.0961	36.4519
SPRR3	117.616	0	0	0	2.33975	0.795583	6.13171	1.95631	0	0	0	0.345852	0	4.05941	4.20721	0	0	0
MED22	0	21.3261	4.41214	11.3066	20.6844	17.2793	7.67675	14.2372	10.7258	17.6826	9.47927	17.9734	38.3963	27.3808	8.64351	29.5813	15.6029	16.1378
IFNA11	0	0	23.5021	0	1.6615	0	0	11.2359	0	0	0	6.31265	0	10.6133	0	0	0	1.07761
RAB11FIP4OS2	0	0	144.63	0	34.77	0	10.8684	59.8689	126.128	0	0	0	0	0	38.9137	0	0	39.8603
FRRS1	0	5.42453	8.7853	23.6913	19.878	23.0327	10.4457	26.0013	17.553	15.5783	17.9336	15.5173	51.9786	19.8495	44.8884	138.003	17.6239	19.2161
ELMSAN1	12.8614	10.1112	13.8625	27.9086	27.0139	27.2991	8.01764	25.9181	23.5286	40.4548	31.7703	32.8606	22.8271	35.7899	37.3136	5.78933	32.0828	25.2693
MTAG2	0	63.5266	0	0.544972	4.03343	10.9831	2.29757	0	0	10.1403	2.39553	0.59659	0	59.5925	7.26025	0	0	4.99018
CTR9	13.8135	25.6941	12.4644	29.3612	31.4812	32.0875	17.684	40.7397	23.2183	40.3935	30.8119	40.7775	22.0929	54.2123	31.1326	103.946	37.0764	31.5226
GM26684	0	0	9.40153	3.48709	1.64389	3.51405	0	2.16029	9.87477	0	0.613914	2.2913	0	0	4.64578	0	0	1.36896
FOXL2	0	0.855493	5.65483	0.791942	0	0.332549	0	1.14466	2.03706	0	0	0.723038	0	5.93487	0	0	0.561063	0
ZCCHC13	0	48.3298	0	0	0	0	0	0	2.88109	0	4.59619	1.22544	0	0	0	0	0	0.488101
ZFP965	0	0	0	0	0	0	0	0	0	0	0	0	0	0	0	0	0	0
LYPLA2	0	58.5512	20.0672	72.2827	77.0196	95.6083	19.2696	59.3301	36.6177	122.447	106.862	98.2302	63.999	33.3825	99.8142	0	100.591	77.4629
ICE2	14.0205	19.1362	13.9923	12.2808	8.54668	12.8925	6.65444	9.94783	7.69318	10.441	6.80315	11.4722	6.69014	41.9637	20.4529	0	8.03288	11.853
TMEM200A	0	0	0.366082	0.461357	0.622215	0.387469	0.454986	0.285781	0	0	0.339034	1.17953	0	1.97532	0	0	0.326924	1.71145
A430089I19RIK	0	0	0.328898	0	0.0559063	0.156639	0.840992	0.205382	0	0.144662	0.109671	0	0	0	0	0	0	0.054268
MNS1	185.682	80.4728	45.2496	72.952	74.0113	79.19	88.1806	88.2194	98.8389	83.5105	95.5687	74.8151	32.9817	53.6017	72.8105	46.0105	75.5285	70.8578
VMN1R90	0	0	0	0	0	0	0	0	0	0	0	0	0	0	0	0	0	0
COL14A1	3.37375	6.6621	15.3241	1.48178	0.870404	2.16781	1.53564	4.6189	5.03937	2.2801	2.06581	1.57132	6.60077	11.3573	3.29045	55.5717	0.853655	4.5062
DHTKD1	0	13.8172	9.50037	1.72343	0.305813	7.19897	2.99011	4.04549	2.5661	7.07041	2.1595	2.68341	8.99346	24.4681	2.81991	0	2.77658	6.6504
ANPEP	0	8.70477	9.05718	2.1822	2.26381	5.07519	0.425667	0.519898	6.90716	11.1316	5.10666	4.69008	11.8879	9.1637	2.42288	9.61742	5.56666	3.73615
DPYS	0	13.9741	5.04163	0.680819	1.83607	3.00183	4.8908	3.23327	0	2.24414	0	1.49185	11.2507	8.0171	1.25984	42.7111	0.771793	1.93119
ARHGAP4	31.9765	46.5806	30.9752	49.4294	55.1985	44.7752	18.6321	77.9602	93.9089	53.2128	57.5396	46.0717	83.9053	78.5884	60.1642	90.6013	60.8545	51.1103
ZBTB5	0	10.0521	0	8.19634	5.90111	5.02326	3.69871	6.86089	11.5352	3.73706	4.88436	6.25042	7.45165	2.84517	4.79615	0	6.1225	4.49572
FRMD7	0	0.437929	1.28657	0.337786	0.728928	0.595748	1.8275	1.17172	0	0	0.953248	1.18439	4.54509	13.4497	0.750085	0	0.574485	1.8575
UQCRQ	138.408	29.3423	18.903	81.2669	107.43	63.345	68.0322	69.9786	60.0997	76.5142	74.3176	79.0974	8.44043	21.4394	8.46707	0	103.491	85.7808
NCAPH2	0	31.2466	18.3594	88.7946	102.841	78.3386	24.2021	103.556	97.1993	71.673	111.275	86.6203	52.2336	112.079	61.8716	0	102.88	78.5113
VPS11	0	8.52286	4.02922	15.2341	20.2386	17.1351	15.3292	21.2323	16.3247	20.2552	23.2674	18.8775	16.0548	48.3388	11.0748	0	19.2759	21.251
VBP1	48.2392	51.6473	11.0409	47.1461	59.7575	57.6937	39.6318	45.6168	101.672	34.7341	48.6552	44.0201	27.8287	28.851	70.2911	0	57.2391	55.2451
SLC25A24	0	9.56121	13.4405	23.8862	26.2442	26.0149	10.8587	20.2783	13.2165	33.1035	23.8302	20.4367	23.5887	27.5045	6.76224	11.6825	28.0779	16.3215
PRAMEL1	0	7.09852	4.12733	1.09521	0	1.20723	1.04118	1.69608	0	0	1.93083	1.04991	0	28.1407	0	0	0	0.179221
OLFR474	0	0	0	0	0	0	2.31661	0	0	0	0	0	0	0	0	0	0	0
CANT1	0	2.87817	12.5267	27.6285	23.2861	17.4027	7.33916	26.4049	22.5862	22.8444	22.1853	22.5956	17.8198	14.5764	24.3214	0	23.156	26.8705
CCDC158	0	16.0835	9.29948	0.105577	0.783223	2.19456	2.49918	3.92385	2.17189	7.98412	1.21051	1.61962	2.99067	18.3058	5.50944	16.855	1.43655	1.65883
NEDD1	0	6.76576	9.21816	23.2353	21.9709	17.837	10.28	29.3479	20.5415	16.7894	13.2851	19.5911	57.5294	14.5733	13.3021	0	23.4612	18.5375
SHOC2	0	25.9243	23.4255	36.866	28.8812	28.855	8.78978	23.5117	18.3254	28.7629	16.095	33.3037	23.4303	29.4201	18.7303	32.7364	32.3383	22.468
ASPRV1	0	0	2.2574	0.711502	1.91769	1.79257	0	0.293841	0	7.17302	3.5517	2.59786	16.7992	0	6.31961	0	0	0.620846
PGF	0	6.8512	0	0.211443	0.569965	2.66358	4.46512	10.7406	10.3368	5.65723	0.55888	1.85295	0	5.43423	0	36.3043	0.539114	3.59795
TSTD3	77.7098	36.7637	18.72	20.8774	32.4182	21.4398	11.5002	28.3965	16.3499	21.3821	32.5865	22.1232	0	39.3696	6.55069	0	34.1353	21.98
OLFR469	0	0	0	0	0	0	0	3.89709	0	0	0	0	0	0	0	0	0	0
PLPP4	0	8.36241	21.6404	4.05687	0	1.85828	0	3.6557	4.74759	0	0	4.84652	0	0	0	117.446	3.44585	2.89561
SRI	101.209	42.8757	12.6791	72.9624	73.12	76.8979	44.9426	56.8	60.3122	80.6147	83.8329	52.9566	101.123	54.6924	55.8481	22.5062	75.2821	51.103
INKA2	18.2817	6.16053	1.66425	0.720957	1.10498	1.40365	1.88381	3.65387	2.86526	3.12637	1.27163	1.72359	5.1057	4.63003	2.91082	0	2.50807	2.83185
3300005D01RIK	0	82.7444	17.4295	1.78194	3.20097	11.5975	17.5526	11.775	35.1629	10.3637	10.1992	15.6133	41.0243	61.0803	13.8487	0	6.81287	12.049
KAT6A	28.6979	51.5647	34.6176	82.8759	71.9356	72.433	34.7681	61.3958	73.1469	91.8054	83.7531	78.3901	89.2736	56.9655	80.5755	54.0706	72.9236	63.7998
PLA2G4E	0	0	5.75499	1.71052	1.10737	2.15487	2.37141	1.27147	5.27854	0.63682	1.08611	2.39906	3.39183	20.2128	3.0387	0	0.814558	2.23958
GNG5	224.405	38.8307	212.858	247.368	204.583	226.835	239.126	177.119	114.756	256.802	155.574	122.098	8.51546	69.6688	317.242	379.754	191.142	166.297
MAP2K1	0	17.0894	10.5695	78.268	46.9629	75.6966	12.4303	36.9642	46.0485	55.0517	58.8385	65.3758	36.857	40.1142	61.6308	35.1947	68.8979	59.588
CENPU	0	24.5368	30.6785	11.4923	8.02091	12.6039	10.0542	21.273	2.08667	22.4924	14.3018	12.8871	23.4604	27.7916	3.90296	12.1676	12.1839	16.9919
GPR153	0	0	4.15269	0.337648	0.284598	2.12679	1.14162	0.836607	1.51961	0.196411	0.223302	3.97706	3.58683	0	0	0	1.57909	1.3262
ATG2B	17.3215	15.2551	11.1099	26.1229	18.1217	22.8902	8.66372	21.6609	19.8363	29.1801	21.2828	21.0205	19.1951	21.8047	15.9408	40.7329	17.3026	20.8663
PITPNA	0	25.7022	42.1725	84.2792	112.466	95.3319	32.1609	73.1612	63.3531	94.8122	101.172	101.495	81.8523	77.4806	48.5202	11.7385	101.506	87.7002
1700020N18RIK	0	0	0	10.303	15.3612	2.88336	0	19.8645	0	0	0	2.5035	0	44.27	35.5812	0	0.96947	0
ARMCX2	0	3.28207	4.15149	2.61602	5.1213	3.72082	1.35528	3.8682	10.8513	0.981774	2.45561	1.47941	2.39053	0	3.9352	0	1.57863	3.7565
KRT6B	0	0	0	2.41879	2.44573	2.09484	0.127738	0	7.38878	3.1656	0.266492	0	0.535349	28.1627	0	0	1.54215	1.3853
VMN1R58	0	2.79384	0	0.492618	0	0.465433	1.8734	1.67833	0	1.43274	0.325708	2.69859	2.61666	7.11953	0	0	0.209409	0.967375
COL5A2	0	6.63706	3.47139	1.95457	1.63208	2.75547	2.04593	1.49898	1.43599	3.9525	2.50384	2.14177	4.61388	11.3562	11.0575	0	0.989429	3.71697
PHPT1	0	6.49704	49.2918	34.1422	39.1024	67.028	49.8337	67.2063	38.875	56.0316	102.98	19.7697	14.2388	0	24.524	0	45.0958	44.6228
FAM210B	32.2222	9.4966	0	4.61716	3.95152	4.36241	2.17649	1.54003	1.14177	1.54951	3.36662	4.18336	15.4062	7.4135	0.394338	58.1372	4.30346	5.115
CKS1B	111.844	59.1611	80.8931	85.0684	146.637	111.117	118.431	146.8	69.8304	124.568	106.858	75.8678	35.7241	190.557	86.7452	66.7426	119.237	120.327
GM2506	0	0	0	0	0	0	0	0	0	0	0	0	0	0	0	0	0	0
LY6L	0	0	4.22566	3.73189	0	5.3722	5.84422	0	0	0	0	0	0	0	7.10248	0	4.978	3.48703
CCDC184	0	0	0	0	1.55698	0.727394	0	0.715363	0.371328	0	0.38172	1.58149	0	0	0	0	3.06794	2.64564
A730006G06RIK	0	0	2.42738	0.573744	0	0.48184	7.10882	2.13249	1.47614	0	3.03342	1.67605	12.8686	2.45744	2.54804	0	0	4.25581
SLC37A4	0	37.245	0	9.3218	6.88709	9.49104	5.50355	11.2324	3.94149	22.2835	12.7203	10.0731	0	31.1692	5.10403	0	8.79364	4.68084
ACADS	68.8127	23.5418	1.47777	29.0606	55.62	27.691	14.4786	34.1577	29.7147	31.6392	47.9335	41.6306	13.8541	19.1491	7.44578	0	31.9845	33.4072
S100A4	0	72.7936	20.0391	261.8	280.122	180.789	79.1508	252.991	232.851	206.087	426.975	216.897	54.9108	272.394	99.9899	0	484.651	194.848
GM1070	0	0	6.68793	0	2.07357	0.286995	2.69553	0.846725	0	0.397558	0	0.249604	12.5043	6.58484	2.52943	0	0.387389	2.08779
PPP3R2	0	0	5.37269	2.07513	0.515463	2.33899	4.89224	0	1.96636	1.39768	0.866624	0.478653	0	0	0.727577	0	0.928603	1.1439
SLC4A3	17.4709	8.20333	8.0334	0.95767	0.645813	3.96404	5.78258	2.88132	4.04594	7.56049	3.19724	1.57402	17.6819	1.75722	8.05068	6.15952	0.7562	2.32862
GM14525	0	0	4.66569	0	0	0	6.2054	0	1.26338	0	0	6.44401	0	0	0	0	0	0
SPRR2A1	0	0	0	0	0	0	0	0	0	0	0	0	0	0	0	0	0	0
CFP	0	3.54261	0	6.77871	2.94711	1.3773	3.32462	4.3347	5.06386	6.35925	3.85301	3.83249	0.774426	9.83512	2.91335	0	2.41593	7.72792
MUP12	136.395	54.6416	0	0.496275	0	0.625113	0	3.07467	0	0	0	6.51998	0	0	0	0	0	0
IL10RA	0	14.5712	7.86266	102.213	100.226	96.5153	13.4167	32.0552	44.8349	128.628	128.313	97.8174	53.2836	61.876	40.9528	23.279	90.3432	89.6144
COMP	0	0	11.3699	0.551194	2.78685	0.694365	8.50041	8.36524	6.38023	5.12987	4.37282	2.71745	0	44.2582	0	104.843	1.28863	5.77265
CTC1	0	9.3506	7.95203	22.1689	30.5641	29.2668	10.525	26.0536	29.2866	29.6781	21.2232	23.3757	39.7873	9.26414	18.7134	22.3719	25.0488	23.6576
MRGPRE	0	3.29814	1.0766	2.54403	3.37373	0.854637	0.860159	3.46691	5.23412	1.38122	1.04687	2.3229	2.70252	9.25876	3.76616	0	3.31694	2.33155
DEFB19	0	0	0	0	0	0	21.193	0	22.0417	0	0	9.24287	140.595	586.318	0	0	0	11.0454
PURB	10.8751	5.94275	5.76266	64.0972	56.9546	61.3654	15.1669	59.8111	53.7048	73.947	63.673	68.6617	45.6964	41.0903	54.1239	58.2824	60.4135	59.4976
L2HGDH	0	21.2825	1.9922	4.82846	3.51614	9.12408	2.69353	3.4695	2.73201	2.58401	1.4475	3.28004	16.7559	0.620238	5.36099	12.6451	1.72431	4.80438
TLK2	0	18.799	14.0495	34.7551	27.8812	32.4122	10.7286	19.8265	31.3964	26.4329	30.155	28.4793	44.0057	30.5232	13.8474	11.0682	27.5547	26.6646
RBM46	10.5025	0.578869	4.96014	1.51816	0.0602166	0.900011	1.43419	1.77018	0	0	1.49615	0.782786	3.47847	10.8976	0	0	0	1.40304
NDC80	60.01	14.4745	32.2587	55.6018	70.2886	77.0289	55.7007	125.178	104.204	60.9209	109.824	79.1381	98.7238	64.3129	88.2395	64.255	81.8323	70.9728
NIPSNAP1	0	5.82628	5.42008	19.4184	23.9947	16.761	7.89891	17.598	26.3665	7.11154	8.55614	13.3939	0	36.964	15.1716	0	15.4358	12.9449
CCDC36	0	3.70309	11.9669	0.228525	2.77334	3.02281	1.83479	1.27403	3.52668	1.19638	0.604418	2.62898	4.85542	8.07314	9.89541	0	2.62299	1.79509
4933413J09RIK	0	7.7007	3.77055	2.28099	1.9866	4.54973	4.98054	4.59206	4.64424	7.73996	0.502806	2.18682	10.4329	16.4814	14.7733	0	0.646493	4.47952
MIEF2	0	0	7.53301	9.36292	7.20109	12.2933	2.45167	6.53506	18.6563	7.82414	6.97486	14.7368	13.0756	16.0945	0.585661	86.3134	11.3233	5.86972
PRL3D3	0	0	14.8892	0	0	9.20139	2.2001	0.646554	1.34417	0	0	0.571235	0	0	0	238.287	0	0
GM32865	0	0	0	0	0	0	0	0	0	0	0	8.80955	0	0	0	0	0	0
FGF13	0	5.35735	0.491841	5.57897	5.85138	4.94574	3.84207	7.16769	1.32859	1.80292	2.09508	2.03754	29.9992	14.5986	16.7474	0	4.39215	2.97572
GM6460	0	0	0	1.66262	1.86436	2.79228	5.60733	0	0	0	0	1.21338	0	24.9547	0	0	0	1.4499
VPS36	181.122	91.7738	30.2703	129.416	129.963	129.592	72.2568	160.345	85.1938	129.03	139.691	122.473	89.7744	76.6601	115.211	46.2895	128.955	148.686
OLFR1053	0	0	0	0	0	0	0	0	0	0	0	0	0	0	0	0	0	0
MRPS23	0	15.5183	13.4692	34.6139	43.864	23.8587	13.4234	32.6357	24.0866	37.2265	36.825	47.6937	34.6945	37.767	35.2884	21.3579	41.2587	29.9197
RARA	0	10.6028	6.69135	38.8924	26.3249	28.3899	8.78761	24.0462	13.6472	34.8453	35.3875	32.26	23.4246	14.0061	24.2142	1.19012	28.9922	36.9298
SLC39A9	0	4.63504	2.93147	11.0827	11.2111	12.6106	3.27418	19.3401	19.306	14.5578	11.3508	13.3191	9.7052	26.4027	14.2898	0	13.9344	14.2768
GM4922	0	0	9.2728	0	0.768693	3.59118	0.602222	1.41271	0	1.49237	0	1.24927	21.1997	0.915611	1.26604	0	0.121173	1.49277
GM10024	0	0	0	0	0	9.46614	0.902845	0	5.54407	0	0	0	0	0	0	0	0	0
ZFP629	0	2.25871	5.82476	1.16142	1.2846	0.702304	1.96383	1.61149	2.86699	0.918848	1.51609	1.32356	10.5277	0	0.825294	0	2.56805	3.4672
RWDD1	341.525	139.626	66.0019	219.616	210.194	231.236	198.835	164.372	176.993	200.115	194.927	229.917	155.322	57.333	142.746	51.5808	188.43	201.309
4921531P14RIK	0	24.5998	0	17.7529	0.85028	3.19378	14.9113	0	0	0	0	0	13.4896	0	0	0	0	0
RBM48	0	23.3786	16.2545	18.6125	17.1183	12.5414	10.2412	10.0102	30.0628	21.8206	10.1742	18.6524	24.5252	21.3172	15.699	2.36067	14.8415	17.3771
GINS4	0	4.43919	31.2977	54.5341	66.833	69.3868	29.1569	67.2271	26.0954	56.7407	46.0973	62.4322	16.5001	36.9838	41.987	0	83.8264	69.2215
CEP97	8.90475	14.2732	10.0572	7.33908	11.566	9.02017	8.38451	19.6476	28.8125	11.8292	4.67363	11.8475	13.5635	48.047	22.0211	13.7775	8.79925	11.1565
4931419H13RIK	0	0	23.9132	2.15446	1.74046	1.6283	6.90737	3.73733	0	4.0092	0	0.943619	1.52642	0	28.703	0	6.22042	0
AP2M1	0	45.0474	11.2931	84.3993	95.1396	91.8941	30.2613	59.2377	67.2109	92.8845	106.271	104.898	51.5831	60.7095	29.6308	0	110.521	76.8659
VMN1R237	0	0	0	0	0	0	0	1.88615	0	0	0	0	1.79759	0	0	0	0	0
RHD	163.06	3.1164	6.48475	0	0.810123	1.81746	7.51415	0.893765	4.33145	3.91602	0	1.58035	0	0	0	0	0.204345	13.2187
OLFR983	0	0	0	0	0	3.41454	0	0	0	0	0	0	0	0	6.01898	0	0	5.06709
STX18	0	21.8347	0.628878	20.4769	17.278	23.1329	14.848	18.1673	11.2139	22.285	19.6811	16.6448	84.676	28.0038	19.9482	0	16.7347	17.9867
OLFR726	0	0	2.0709	0	0	0	0	2.15773	0	0	0	0.95338	0	0	0	0	0	0
HDGFL2	77.255	79.7228	39.0345	74.5303	82.5261	89.4881	60.0257	86.3849	78.2603	101.776	98.7976	105.893	154.131	66.3914	83.7192	0	80.4365	88.2304
GP9	0	0	0	0.501346	0	0	0	2.48488	0	3.49834	0	0	0	16.1218	3.33956	0	0	0
MYT1	0	2.18788	7.72858	3.37501	0.227619	3.27994	4.89147	2.68788	4.46323	3.75836	1.53091	1.74346	11.609	11.1463	7.17336	0	1.84514	3.2196
TOMM40L	0	5.44062	4.08467	21.0403	15.3931	19.4563	8.60734	11.6468	5.75707	14.192	24.0754	16.7989	31.7048	9.34502	6.95854	11.9055	15.3198	11.1355
MTG2	0	1.35372	45.0706	15.458	15.7667	13.9467	12.1752	17.0811	18.2742	6.07499	18.957	14.6449	20.7142	5.36863	11.5963	11.9557	8.52185	19.9603
D1ERTD622E	0	3.65403	11.9736	15.0901	10.7016	10.7068	6.45086	10.2069	2.67645	9.08066	9.71197	9.97747	15.9689	4.45594	4.8145	0	10.5452	8.85648
PVALB	0	7.59572	0	0	0	7.8772	12.5334	0.968543	0	0	2.06371	0	0	0	19.0926	0	0	7.67123
OLFR998	0	0	0	0	0.548881	0	0	1.01013	0	0.474095	0	1.33905	0	0	27.1529	0	1.73088	0
SLFN5OS	0	13.4048	14.7627	7.25192	0	0	9.5837	1.284	10.6963	6.02133	0	6.79824	0	0	57.5014	176.657	0	2.70785
CD247	53.4256	41.7967	37.4658	94.09	98.6956	74.3512	32.1269	54.9436	54.0422	75.9678	91.521	84.3317	52.1855	54.335	74.3925	21.2241	108.325	74.0579
CPNE2	22.6036	2.37038	9.05272	13.605	7.39619	5.52866	2.71952	12.5056	11.2894	13.1043	18.5682	9.45595	7.77078	47.9267	15.5926	0	11.5658	8.04339
OLFR773	0	0	0	0	0	0	0	0	0	0	0	2.49402	0	0	0	0	0	0
AA467197	0	0	0	50.4422	42.9295	26.4712	20.5248	0	30.3574	94.8106	42.0472	8.27826	0	0	0	0	61.3001	29.6761
GM715	0	0	4.57145	0	0	0	0	1.19039	2.47309	2.60756	0	0.350741	0	0	0	0	0	5.02929
OLFR19	0	0	0	0	0	0	2.32744	0	0	0	0	0	0	0	0	0	0	0
TWIST2	0	0	3.57395	0	0	2.12872	0.47563	0	0	0	0	3.39327	0	1.81004	13.7586	0	0	0
C030006K11RIK	0	6.22947	1.83004	8.65113	6.3488	5.81229	4.70981	1.19091	7.41928	12.0766	5.92909	7.58161	21.7867	0	5.5496	0	4.90208	2.26484
GOSR2	0	18.8891	6.05175	42.4503	39.2034	42.4196	9.79221	30.752	22.5735	49.2202	44.4149	41.7835	48.1515	38.8143	15.8173	14.1349	38.4839	42.6739
GM1604B	0	0	1.46828	0.462776	0.155918	1.45741	0.390864	0	0	0	0	0	2.45846	2.97362	0	13.2407	0.196641	2.42289
CYPT15	0	16.6867	0	0	0	0	0	3.19874	0	16.495	3.38656	0	0	0	0	0	0	1.68546
ESAM	0	3.63331	2.66842	2.61628	1.51141	4.00204	1.73663	3.24139	4.32713	0.217395	5.76367	4.91326	13.898	2.40124	0	47.3754	3.33567	3.66933
SLC5A2	0	6.25309	3.53271	3.85917	3.50199	1.30888	2.50841	5.33285	2.29092	2.0721	3.27073	2.92704	0	15.2558	4.28476	41.2834	0.630904	3.10894
MOV10	18.474	24.9462	10.4697	30.1111	24.2395	31.7529	8.22188	13.6222	15.8793	31.3906	20.7342	26.9686	40.433	28.7909	29.8635	114.227	25.1723	29.7888
GM13031	0	7.51648	4.41581	4.17769	1.87465	0.584701	2.74097	7.47718	0	0	3.26641	2.54117	3.28886	41.7901	0	0	0.788261	5.46572
ESP34	0	0	0	3.66919	0	0.660297	0	0.324716	0	18.5967	0	0	0	0	0	0	1.55892	0.686041
TMEM38B	36.9241	7.79161	6.90341	2.63315	2.85592	4.90358	3.09617	3.40403	7.06708	7.3254	4.54194	4.26472	11.3513	1.4707	21.6089	0	5.06151	3.29739
PSMC2	66.9042	33.8788	13.145	122.506	121.916	142.644	69.8254	117.805	86.2845	111.071	127.761	115.831	34.9317	93.7913	62.6411	80.6553	126.088	125.755
D730001G18RIK	78.8088	0	3.93876	3.15994	0	1.42165	8.76954	2.79644	4.6463	4.46353	0	0.247242	7.99374	76.8659	0	0	0	10.3402
CCT2	176.997	70.7821	39.7463	488.778	404.23	478.348	110.864	359.925	256.185	289.46	368.34	430.726	225.017	286.513	262.521	64.9717	438.487	435.099
GM11517	0	12.1173	0	0.748749	6.54287	2.82917	3.78389	1.85576	0	12.1883	3.94427	1.63869	0	86.7506	63.1725	0	10.1608	0.979067
CBL	41.8969	10.5496	24.2683	78.116	61.0044	73.5745	22.7393	82.3957	106.282	64.5181	68.4051	79.0678	86.9814	88.7369	98.8691	34.1865	77.396	66.095
CLK3	0	26.833	14.4097	81.7309	65.9927	66.4532	15.0096	51.4556	55.3061	62.7668	76.4023	67.1577	25.0647	57.4755	74.1375	62.2787	76.0688	62.4148
ORC4	0	30.4981	12.3486	23.2221	19.5656	25.5314	16.6741	22.8657	22.4905	20.9121	20.9059	21.7443	25.8428	11.6206	34.6905	0	16.4138	18.48
CDC37	118.228	53.2861	62.9622	203.156	253.025	242.572	134.928	209.097	175.821	221.166	281.378	215.577	102.98	135.299	199.76	20.0116	237.869	217.569
9230116N13RIK	0	0	2.58442	2.93194	4.17218	0.820773	0.137625	2.01802	0	3.03183	0.717788	0.892228	0.576831	14.6496	0.361696	0	3.18463	1.70582
COQ5	0	17.2806	11.7362	30.1042	34.4368	46.5915	33.428	38.1493	27.8809	18.611	16.8279	26.0066	18.8852	28.7337	38.1987	0	37.1412	57.1973
MAGIX	74.0342	2.91496	0	1.01187	0	1.13307	0.950195	0	5.20512	0.130798	0	1.84773	9.15691	18.0536	0	11.04	0.860311	1.32472
STXBP2	0	4.39604	7.28524	48.5179	47.3458	61.9096	12.9633	44.5964	54.4764	34.3526	67.1555	41.6124	33.6222	65.0057	31.047	12.8078	51.8093	51.6356
GNB5	0	0.404706	0	2.49758	0.673524	2.51706	3.58815	1.85654	6.42416	1.74336	1.43114	2.18909	11.9398	20.0535	1.66381	0	4.77763	5.06806
C230004F18RIK	0	0	0	1.01654	0	0	6.4298	0	0	0	1.7878	3.89518	0	9.80693	0	37.3084	0.431488	1.99477
KIF9	0	22.9621	4.23442	3.3124	0.868582	6.37518	4.82182	2.3938	6.15257	2.89024	2.27166	4.73828	22.4812	20.6834	12.4634	5.27132	2.81649	5.54136
SHISA3	0	12.393	1.07877	1.69945	1.03135	2.99727	3.23211	3.895	7.42999	1.48286	0.524494	1.95518	0.300887	32.1983	0.377377	0	0.650277	3.33752
DCDC2B	0	58.1082	1.62557	4.61429	8.62535	14.2075	1.72951	2.54116	6.60354	2.98126	2.25414	4.49036	0	0	0	0	6.09334	7.37778
KIRREL3	15.2087	3.30545	11.8352	1.21104	0.171936	2.16802	3.55627	3.23753	2.13081	0.667404	0.618335	0.698414	15.3472	0	4.95386	24.5238	0.487823	4.17271
PDP1	24.5603	4.18021	2.50165	8.16832	8.74563	13.9008	2.66506	7.19016	2.76394	5.25177	7.32974	10.8345	5.32802	0	3.81863	0	5.9711	10.4133
RARG	0	3.98891	4.65744	6.72189	3.70253	4.0551	8.08216	11.9636	3.89584	4.7362	4.84171	6.22394	18.7738	24.9307	4.62512	0	6.19849	5.32989
RAB5C	110.287	45.8491	27.4374	104.283	115.382	86.2588	26.2691	70.7671	111.448	113.389	102.985	97.5938	40.2091	8.97763	42.279	0	113.884	88.9485
SLC17A1	0	2.62683	4.22603	3.47373	0.936805	2.18802	6.16508	5.7381	13.402	2.96358	0	1.14177	6.15046	40.162	7.97078	0	3.15029	1.21273
NDUFS4	0.794268	18.398	25.1469	65.3004	78.1172	81.3653	65.7423	75.3349	20.0911	53.1175	91.4965	58.311	54.4658	44.0886	31.5218	0	88.6687	56.6704
DOLPP1	0	12.3193	10.125	9.09624	13.4542	5.64397	5.39215	12.2786	7.33368	12.4775	12.566	8.1808	6.25003	34.8838	11.1545	42.2077	19.9676	11.5527
2700069I18RIK	0	5.80959	4.7401	4.785	3.2187	0	1.00838	0	0	0	0	2.61885	0	61.5684	0	0	0	0
HAMP2	0	0	60.0462	26.0084	13.3687	17.6321	0	24.8066	0	27.8837	57.4952	6.55199	35.5024	0	0	0	0	7.82955
OLFR1427	0	0	0.722316	0	0	0	3.84313	0	0	0	0	3.99043	0	49.8013	0	211.878	0	1.19207
POU5F1-RS6	0	0	4.24902	2.01095	0	0.84429	9.602	3.32261	0	0	4.71055	3.66814	0	0	4.46494	0	3.98089	0
1700109G15RIK	0	0	14.7793	3.12712	0	3.93578	0	0	0	0	0	3.4063	0	0	0	374.371	0	4.07064
SARDH	0	14.3059	16.1985	1.31035	0.0930154	4.95224	4.43079	3.16127	7.09413	1.44426	1.39886	1.43579	5.86089	5.75781	8.42299	0	0.879691	1.71564
LRPAP1	28.9083	11.9512	12.4127	29.7246	39.4038	40.8244	10.9553	20.6279	9.48473	23.5307	45.5162	41.0153	25.721	7.89531	17.6181	0	29.9281	33.5022
CHN1	0	0	3.52064	1.52117	0.0854869	2.71481	1.7146	0.942264	0	0.589927	0.72667	1.73626	0.673292	6.91972	4.78538	30.0941	0.646789	0.912857
PPP1R1B	0	2.09168	9.21725	3.22735	1.84912	7.31812	6.27179	1.59937	2.49073	3.56675	0	3.53566	5.71455	40.4291	3.58325	0	1.37172	2.74613
CRYGF	0	87.0686	16.498	2.60392	0	0	0	1.07568	0	0	0	1.89918	89.2143	0	0	0	0	1.13471
BSN	6.51363	3.10994	2.50812	0.940606	0.621766	2.13294	0.747627	2.28391	1.59614	1.13815	1.57657	1.40182	3.86329	7.97239	2.29759	1.8487	0.592008	2.34013
6330410L21RIK	0	4.79795	10.4412	0.164484	0	2.17573	2.91975	2.03776	3.17258	2.67908	0.217565	0.991239	0	6.33833	1.27838	0	1.88817	0.861413
SMIM4	0	25.0694	2.63017	2.76356	8.75043	7.65874	9.56761	8.90241	0	6.10776	11.6824	6.65917	0	0	7.97744	0	5.40078	2.89352
ABHD14A	0	26.6735	19.9975	16.7228	16.1206	11.9913	9.77696	16.894	19.2005	5.98539	13.1432	16.3444	0	0	6.28408	0	13.9916	15.8262
CYP2A4	0	0	12.1242	3.71784	0.695975	1.56115	1.57026	0	13.8174	2.64299	0.181985	2.03632	0.731486	38.4853	5.96235	21.9546	0.175547	2.43324
MYCL	0	2.82745	15.644	3.22784	3.41186	0.659404	2.65463	1.5131	0.89744	5.78517	2.15391	1.4338	5.86936	1.12059	0	0	0	1.48483
FAM234B	13.4828	2.36435	2.43114	14.4437	7.6248	5.97338	4.00822	7.41061	10.693	11.8817	13.7666	8.073	19.1146	1.87396	2.10585	18.5109	8.12613	11.3657
CARNMT1	69.0452	33.309	12.9436	58.7363	46.4101	79.3363	29.5006	45.2788	25.6033	49.9186	52.6293	52.3715	58.9347	24.1073	34.7805	33.3631	54.2286	67.0647
ERBB3	0	7.85445	12.356	3.71223	3.964	3.31259	5.31784	7.47325	8.21996	7.85811	6.50277	9.71734	11.3189	11.9195	4.23618	29.548	2.28002	2.76782
PDIA5	0	16.3245	3.07416	0	1.17531	3.41729	2.12796	9.60254	11.4662	4.95896	1.36591	1.48584	12.3518	26.1431	5.16317	0	0.988155	3.80455
PEBP4	0	0	4.63129	0.583963	3.73714	2.57464	10.6008	5.42643	0	0	0	0.639588	4.13665	39.4074	0	0	1.24039	5.73192
DHRS7	0	3.76134	0	38.3136	51.8153	21.5722	31.3694	30.5678	11.2058	20.595	20.4479	29.8829	0	55.9628	18.0462	0	39.7046	33.4284
PARD6A	0	0	8.1409	2.82262	14.3496	10.667	5.63415	2.22545	0	9.55159	11.7528	7.58871	10.9057	4.94689	14.2447	0	10.2482	10.4113
CEP68	0	27.0169	4.54734	15.3034	14.6678	16.6537	3.7985	13.7956	16.5789	15.38	13.3239	16.6972	27.6706	23.4198	23.8602	0	14.5089	15.3474
RAPSN	0	0	11.5854	0.885193	2.38602	5.85423	2.24304	8.77369	2.84713	0.257429	4.09425	1.69688	0	22.7509	0	0	3.94955	2.60695
FAAP100	0	10.9117	8.9046	15.3038	12.2447	22.8778	1.20723	10.6174	16.2689	11.1573	14.7525	13.8613	9.03195	14.4164	4.9842	0	17.7832	18.1659
ZFAND3	19.5123	17.3503	8.06341	22.4115	23.2489	31.3195	5.75198	9.10517	11.6677	34.5185	22.1617	27.1407	16.7073	4.66203	13.0965	3.71304	19.3649	24.3527
GTPBP2	25.3142	13.2138	5.62607	44.7587	41.954	34.3896	8.01599	35.7958	20.5147	45.1639	48.1417	44.8657	66.535	51.2315	47.2351	7.97943	48.4584	38.5253
CDC25C	0	32.3115	20.058	17.4498	14.7617	23.5523	9.77816	24.2663	15.5751	18.4354	23.5373	27.8941	27.1149	24.0227	17.7925	0	23.0055	23.7746
4930487H11RIK	167.938	0	0	1.94573	0	4.90174	0.820568	0.602738	0	6.22292	0	1.5977	0	31.2829	0	0	2.06492	5.09104
OLFR771	0	0	0	0	2.98358	0	0	0	0	0	0	0.970592	0	0	7.87308	0	0	0
PLCE1	0	16.0416	6.03042	1.24522	0.473774	3.05699	2.96957	3.08528	3.36596	4.12342	0.619613	2.2742	5.08737	13.3267	5.1758	21.4386	0.570253	1.63048
AAR2	0	3.17992	0.707733	12.0413	9.08168	14.6075	1.05549	10.6082	4.35846	13.6976	9.04465	11.6298	3.47426	22.3416	10.8936	4.38009	8.9494	8.64159
GM9159	0	0	0	2.00333	0	0.388258	0	0	7.13556	1.07564	0	0.506479	0	0	0	0	0	0.605198
ZFP939	0	16.4461	5.72151	0.667736	1.53053	1.68236	0.902833	1.32362	0.343516	0	0.117723	2.19469	2.36459	7.72059	14.2344	8.74087	1.02182	4.89528
SPTLC2	0	11.5916	7.42219	22.741	26.9639	23.1616	7.55875	25.276	21.4568	22.9374	30.3295	23.7133	6.16904	20.0209	34.8197	35.6616	25.7345	20.8912
5033406O09RIK	0	3.31377	0	1.22722	1.51626	0.51532	2.07334	1.77387	3.68384	2.14141	1.80217	3.58493	0	7.88496	0	0	2.25993	1.07092
NPHS2	0	7.06873	8.24072	1.76564	0.980389	2.74764	1.84342	2.95945	0	9.42479	0.641005	1.02416	0	13.3417	0	0	2.82585	2.03963
TRPM7	12.9892	17.1193	27.9413	48.3069	36.5477	36.2974	18.3696	39.4712	50.348	43.7632	39.7677	40.6532	54.5827	36.9491	56.7342	18.6334	33.6694	35.2519
R3HDML	0	8.30006	8.70774	0	0	1.84442	4.32529	3.17487	6.59697	13.1987	2.57752	0	7.7798	35.2977	22.7587	224.177	0	11.4961
FBXW16	0	6.2481	5.73589	4.57998	2.59875	5.16213	2.443	2.68788	17.9887	4.76685	5.94551	0.792117	0	37.1749	26.2277	0	4.50662	8.83413
OLFR772	0	0	0	0	0	0	2.0868	2.55362	0	0	0	0	0	0	0	0	0.350048	0
SLC25A19	0	32.0257	20.1611	58.3504	68.6069	61.6512	12.9248	20.1129	40.2439	75.137	65.6505	51.041	16.6635	10.5789	20.1149	25.9904	53.8106	56.5231
A330093E20RIK	0	2.25285	3.75042	1.94649	0.0937282	2.80239	2.46725	1.20576	1.7882	3.39668	0.735338	0.304648	5.90826	0	0	0	0.82739	1.2741
CCL11	0	0	14.3057	0	3.54342	4.73468	0.951651	7.91719	11.6128	0.874357	5.95455	0	57.251	0	14.1883	24.5514	2.554	4.91838
GIMAP8	41.7667	34.97	82.326	84.8506	78.1103	84.8176	37.2104	69.937	97.6759	57.6427	81.8221	80.0128	100.56	134.714	122.29	24.0205	76.9932	73.9098
CRIP1	1388.32	1470.03	1281.72	814.896	1308.91	709.958	2895.3	1375.01	1707.58	622.337	1747.04	1026.84	817.652	726.209	1160.18	271.912	1224.51	777.302
CDCP1	0	2.6805	5.24993	2.15031	0.669224	0.416753	1.25835	1.12706	0.850777	0	0	0.906189	2.6357	10.0921	3.30574	27.7541	0.914226	4.54783
PRSS51	112.858	0	0	0	0	0.931474	8.73733	0	8.56716	5.16051	0	0.40489	0	0	0	0	1.57022	1.93525
LYZL1	0	0	14.9954	1.05103	6.36509	13.9006	6.20414	8.46524	10.8303	3.66689	7.39292	5.7531	93.0908	125.062	0	137.132	0	4.12473
OLFR873	0	0	0	1.31775	0	0	0	1.63279	0	1.02174	0.77286	0	0	0	0	0	0	0
LYRM7	0	17.9096	4.56991	3.3466	0.419853	3.52963	4.40781	1.15703	5.60419	0.72437	1.71578	2.04664	6.0629	8.99706	3.11083	0	1.12506	2.95504
YAE1D1	0	2.42585	8.01757	8.23338	3.72209	6.12898	9.41062	3.94098	7.21876	2.61237	4.04233	3.99799	5.63216	6.61003	1.0388	0	3.26169	3.30732
UNC13C	0	6.61462	2.15922	1.85174	0.509762	3.23734	2.10879	2.52811	6.12176	0.395709	1.33334	1.07668	14.5852	8.97883	2.09795	29.7052	0.835628	3.5627
MANBA	0.584547	16.0688	14.3555	15.1347	12.4341	10.7384	5.88174	8.72847	14.0929	13.3577	7.05622	12.6755	12.936	14.5246	24.3368	0	14.4963	14.235
A530072M11RIK	0	10.38	0.896872	3.20335	4.69894	9.02018	6.20832	5.60291	1.45439	5.69929	1.99254	2.47707	10.6771	25.423	15.4816	75.5059	1.2813	2.21992
MIPEP	0	30.1469	11.7805	14.8469	13.6296	16.3375	7.33304	15.5126	15.4113	20.1864	14.9842	17.0515	5.38399	6.89315	5.9582	13.9082	16.5788	18.2672
FAM160A1	0	2.32801	0.113989	0.790095	0.145309	1.44777	2.06439	2.58053	0	1.16991	0.126683	1.02313	1.78034	18.4514	6.22042	15.8747	1.4048	3.47955
OSBPL7	0	12.7622	14.486	26.1321	15.8103	18.9405	6.80799	18.959	31.0716	18.9493	18.7811	14.5124	41.1967	25.2903	11.3275	0	21.1547	14.7633
PNLIPRP2	0	9.70059	15.71	7.13935	0	0.580228	4.27934	6.56267	0	3.75061	0	0.756807	10.6033	34.036	8.18223	0	1.17431	1.5072
NARS	41.8985	19.4012	18.6031	134.074	135.879	150.518	71.1448	110.169	89.8239	91.7002	107.749	141.29	42.8405	104.145	121.858	129.599	115.472	139.603
NEURL1B	0	4.52932	2.29697	2.79477	3.13019	2.51486	1.77208	11.0671	8.46983	6.73537	2.77308	2.67961	9.89586	2.24341	2.4381	0	1.86744	1.895
GM32810	0	2.52826	8.75406	0.445729	1.01452	0.84228	2.59064	0.966343	4.29818	2.59289	0.786229	1.22102	3.55111	10.0184	8.5369	0	0.236907	1.38606
PNPLA3	0	10.0677	2.89346	0.472684	1.00182	1.10588	2.51166	1.58946	0.6946	1.49267	0.0595507	1.03587	5.02121	3.46929	0.149948	36.4826	1.0336	0.972532
2610002M06RIK	6.95042	6.87488	1.59897	3.92394	4.82778	3.87448	3.27253	5.58382	4.49969	1.78909	2.99314	2.14985	5.445	12.9399	3.5325	5.20948	2.97623	4.3046
CYP26A1	0	1.2793	3.13185	0	0.798239	0.49735	15.5086	0.733715	6.60266	0.229639	0.347882	1.29748	6.29192	0	0	0	0.167783	0.258397
CPSF4L	0	4.45282	15.9878	2.97761	1.23474	0.577067	4.0626	2.55401	0	0	0.403562	0.501791	2.43359	0	2.03442	13.1071	4.47704	3.29779
SLC25A44	0	1.73766	7.09022	13.3143	17.7747	12.9455	6.04236	14.17	15.6271	16.1136	15.6797	15.1757	12.6567	51.0776	9.32602	17.5523	15.728	15.3258
2010111I01RIK	6.81887	12.5044	8.33964	35.7172	30.4381	36.4075	8.37926	18.9929	11.2018	40.7818	34.1166	32.2879	21.0778	19.006	13.5144	32.6775	30.6879	28.5657
EAF2	0	7.61024	12.669	0.782806	0.211069	5.32512	3.57172	3.68536	7.24949	6.55679	0.689947	3.94494	33.8203	14.0805	10.4296	0	2.92796	5.73862
IL4RA	12.6439	7.54875	2.74846	53.6861	54.0863	44.988	2.01937	18.1995	22.4204	56.6936	52.351	53.068	11.207	14.5731	16.3109	34.7103	49.4123	45.8971
DICER1	32.0805	12.2745	12.6556	40.9463	26.6207	30.446	12.729	34.059	34.4344	33.885	26.3695	34.6472	32.1575	44.2828	29.7389	17.6468	28.645	33.9425
VMN1R199	0	0	0	0.361558	0	1.36632	0	0	0	0	0	1.18783	14.0877	0	6.42261	248.004	0	0.473123
GM41289	0	0	43.4346	0	4.23894	5.32724	3.53811	2.62343	0	0	12.8876	2.30906	0	54.7219	0	0	0	13.7966
GM9376	0	29.4748	0	0.910951	0	16.0622	0	4.51587	35.2531	0	0	0	0	0	0	0	0	13.0988
LNPK	6.18009	14.1682	6.49697	11.5867	10.997	15.0775	5.13292	10.7012	9.18752	13.965	6.8544	11.2902	13.2659	7.57396	17.6409	2.27244	11.4179	10.402
PDSS2	0	28.4876	2.68235	18.2585	3.87439	13.6301	7.28469	19.898	19.5715	17.3071	8.64161	16.1131	2.39481	29.3244	4.12946	0	6.89795	8.8523
CRLF1	0	0	0	0	0	0	0	1.58431	0	0	0	1.16732	8.30276	2.73877	0	0	2.17362	0.278969
SNF8	0	29.3707	39.8699	103.047	135.979	105.399	61.2127	83.2479	67.9285	101.634	131.655	108.323	65.7056	5.30031	29.2876	50.4664	108.165	90.067
FBXO40	0	3.84995	4.57811	0.0565619	0.0381452	2.06641	1.67361	1.12116	6.25427	3.48773	0.848045	0.619779	0.200279	5.08527	1.38161	4.16751	0.721507	2.36986
TUT1	0	6.9291	14.3248	25.1816	17.3778	19.9015	4.81844	16.3345	17.4145	17.5497	20.3151	16.5277	14.3011	50.3551	9.23168	10.6911	19.5917	22.8592
DNASE1	0	0	3.73831	1.83296	0.52926	2.30898	2.65351	0.324427	12.8037	0	0	6.30984	2.78224	10.0964	6.39588	0	0	0.342716
STXBP3-PS	0	21.2712	0	1.64185	0.829051	4.1363	3.80982	0.508586	4.22774	2.38699	4.33406	2.24729	1.45401	5.27811	5.46845	0	4.18303	1.61121
2023-03-05	6.5342	4.01021	5.0492	17.5572	23.3232	18.6297	2.6398	14.306	10.1508	27.761	21.7717	18.7863	5.84129	16.2694	9.28895	40.033	20.7425	16.8938
OLFR111	0	20.3091	0	1.56753	0	0	1.32281	0	0	0	0	0	0	0	0	0	0	2.05111
GM6763	0	0	0	0	0	0	0	0	0	0	0	0	0	0	0	0	0	0
PANK4	0	22.8055	19.4448	33.8503	20.3676	29.3457	10.1509	33.8201	38.0724	22.3015	30.3765	32.4344	16.7559	38.9658	43.9147	0	25.5816	30.1791
GM30214	0	0	4.2636	0	0.362171	0.338589	0.453946	0	0	0	0.473455	0	0	0	2.38736	0	0	0.703573
MAPRE3	0	13.2241	3.50719	2.21048	2.52143	5.99763	2.15492	2.31728	0.437437	5.14298	4.64544	4.65693	0	17.4779	4.53089	0	1.44537	2.89361
HBB-B2	0	0	0	0	0	0	0	0	0	0	0	0	0	0	0	0	0	0
DNAJB8	0	0	1.33523	0	0	0	10.6573	11.477	0	0	4.0749	0	14.9147	8.12129	0	0	1.07264	0
HAPLN1	0	0	0.392143	0	0.374925	0.62256	0.626655	1.30098	3.97128	0.143737	0	0	6.12448	24.9924	0	0	0.315185	0.32352
CCDC160	0	0	0	2.36216	0	4.76101	0	2.04863	0	0	3.32938	1.55246	0	56.1607	0	0	0.602221	4.32849
RDH11	37.7272	7.07621	6.76455	25.8888	17.7358	17.4202	1.0545	15.9722	10.9638	22.9822	22.6423	18.6822	5.89071	32.7219	6.69539	0	21.1279	13.0675
PSG27	0	20.2069	1.41339	1.42534	1.20086	4.7133	4.81678	1.10368	1.83347	0.414528	0	3.1229	15.774	14.8802	5.14317	109.284	0.302887	0.699675
HK2	0	5.66475	9.12642	132.544	92.163	122.587	11.2482	30.8013	28.7049	143.253	96.3127	121.884	23.1567	6.51691	25.5392	102.464	99.0521	122.905
OSBPL10	0	3.01437	13.2831	2.6047	0	3.74996	4.71532	1.61352	0	2.38076	0	0.407628	9.88324	10.7578	2.47879	0	1.73953	2.19186
FZD8	0	1.5608	0.458535	0.674215	0.129886	0.485344	0.895493	0.119325	0	0	0.339698	0.105531	0	0	1.71103	0	0.0818954	0.2522
ALG13	0	12.4969	5.20573	10.5309	3.72564	7.24953	5.4487	5.77462	3.99544	6.09255	8.37418	7.1884	22.414	2.95644	8.05056	18.3733	7.29164	10.3225
ARHGAP6	52.2431	4.95829	2.50612	0.592153	0.831999	0.497322	2.04422	0.91699	0.888223	0.516702	0.43523	0.432575	4.01872	2.53509	1.64367	8.08013	0.419652	2.19677
CYP3A41B	0	0	0	0	0	0	0	0	0	0	0	0	0	0	0	0	0	0
TEX11	37.1189	4.61974	3.53438	1.78174	0	2.6935	1.88253	4.19399	0	1.45102	0	0.878502	0	4.57735	0	0	1.28776	2.56601
PSD	0	3.32326	4.30048	2.34364	0.395104	1.2917	1.85731	1.72393	0.753376	3.40829	0.904204	3.85194	7.26136	3.76284	2.27686	12.5895	1.37013	2.01369
GM10638	0	0	12.194	1.64731	0	2.07511	3.24569	0	0	0	0.483593	0.601429	13.6137	15.8798	0	0	1.16642	3.95262
CEP131	0	11.6055	6.39284	2.77514	4.76868	3.27048	4.76704	6.54341	10.1301	4.79084	7.8936	7.94499	21.2386	36.2221	6.75879	82.7926	4.71938	9.14194
SPRED1	0	2.80861	4.46949	19.7562	13.0614	19.6488	0.622701	4.77692	0.668423	17.7431	13.6806	14.3374	9.9714	10.294	5.38763	0	14.8119	18.1529
ARG2	0	0	7.871	5.48425	3.16712	1.64488	1.7643	6.79484	1.34417	3.64539	3.68029	5.14886	12.9492	8.39124	7.53865	0	2.44104	8.8869
TMUB1	0	7.40591	0	16.2875	6.15989	5.75922	2.89527	9.91299	11.0316	23.9314	16.3564	17.2132	0	38.565	15.2279	0	17.9662	11.5931
H2AL2C	0	0	0	0	0	0	0	0	0	0	0	0	0	0	0	0	0	0
KIF18A	0	17.9759	4.70434	17.4999	17.4094	20.9616	11.1541	30.3288	21.397	13.4617	14.2497	19.2789	35.2168	40.5366	25.6943	0	17.8883	10.2663
CYP2B10	52.2835	0	15.8795	0.370695	3.99748	2.80185	3.75802	2.52596	2.38427	3.23423	4.73656	5.88828	0	21.4342	0.823142	63.6614	5.67152	8.73434
ZDHHC11	0	25.6475	2.66367	4.79746	2.74769	4.23038	4.45696	2.37755	3.70359	0	2.95824	3.41573	17.8405	43.1585	10.6528	0	0.815383	9.73284
HINFP	0	27.929	1.03206	35.125	28.28	22.5338	5.08369	19.9453	61.0768	24.9712	30.2405	30.4637	35.7043	17.7593	10.1107	27.9322	27.7848	29.3766
KRTAP19-2	0	0	0	0	0	0	4.7158	1.15764	0	0	0	0	0	0	37.3291	0	0	0
NUDT22	0	64.533	5.26567	10.7924	19.5623	12.026	0	2.57162	14.9643	17.863	7.66994	19.9991	7.35212	16.0132	33.1808	0	9.16532	19.5524
VMN2R38	0	0	0	0	0	0.161496	0	0	0	0	0	0	0	0	0	0	0	0
GM45618	0	2.87195	6.56185	0	0	0.372236	0.997979	0.366121	0	0	0	0	0	0	0	0	0	1.93364
DUSP23	0	28.7678	8.69953	4.17848	1.75951	3.94772	6.61614	6.14771	0	0	2.99023	4.00467	15.724	0	0.579896	0	2.21913	4.44345
NOTCH1	4.84006	17.3211	14.6264	113.722	91.7235	79.0095	16.5305	56.2107	76.0222	111.612	102.91	90.8853	59.7083	87.9418	62.5999	46.6385	102.107	83.2514
4930455F16RIK	0	38.3605	19.5025	2.7334	3.67982	4.01691	8.8392	23.7083	0	3.70886	0	0	0	5.85897	0	0	0	0.596033
VMN1R1	0	33.2296	0.739463	0	0	0	0	1.73371	0	0	0	2.04259	0	0	0	0	0	0
KIFC3	0	30.2242	5.65052	9.57976	13.5482	15.4858	1.9348	5.6715	1.30815	12.7232	18.8383	9.10314	6.00388	19.6011	9.22443	125.592	15.787	9.98949
PAFAH2	0	0	0	0.289328	0.975425	3.28036	5.38	3.94288	0	1.34641	2.21093	1.16236	5.46413	8.05252	1.28495	0	0.492016	0.757592
EIF1	151.552	260.216	191.824	508.915	455.718	468.491	327.305	325.224	311.288	420.261	401.409	527.502	250.143	181.174	251.045	321.922	418.468	520.443
ZFP133-PS	0	0	11.2393	5.22218	0	0.469868	2.51848	0	0	0	0.328299	0	5.28516	0	0	0	2.85144	1.4643
HPN	0	0	7.64221	3.09643	1.04354	5.63432	0	1.705	8.40851	1.40083	1.36442	2.4499	18.276	12.1566	1.52795	25.3251	0.29245	5.40447
4921507G05RIK	0	0	7.53673	3.23911	0	3.53632	1.6416	1.87278	1.66689	1.75839	0	0	12.2363	0	0	0	1.28467	0.282651
4930402F11RIK	0	0	0	0.829019	0	0	0	3.0816	7.4716	4.33893	0	0	0	0	0	0	0	0
OLFR1259	0	7.44609	0	0	0	0	0	1.13955	0	0	0	2.0139	0	0	0	11.2556	0.780886	0
SYCP1-PS1	0	1.35167	6.94917	0	0.281202	1.70755	0.528741	1.42091	2.4135	0.606507	0.827359	2.17054	1.84607	20.7603	0	0	0.53191	1.36505
CCDC155	0	16.8906	14.3511	1.0731	4.44351	4.82795	6.60615	3.22873	0	4.81516	4.45888	2.51921	7.05742	36.4372	18.0418	0	4.17019	5.41843
MELTF	0	4.46957	0.972661	0.383063	0	4.43966	1.94284	2.75248	6.50177	0.356529	0.270239	2.18258	1.08513	0.984059	1.19088	0	0.912053	2.8086
HNRNPA1L2-PS2	0	6.53754	0	3.69992	1.58575	4.66068	4.25894	2.08375	10.3904	2.3474	8.29101	6.63055	7.14836	10.8103	0.74687	0	6.57183	13.205
TGIF2LX2	0	0	0	0	0	0	0	0	0	0	0	0	0	0	0	0	0	0
CTXN2	0	0	23.9653	0	0	0	0.671215	2.95667	4.09616	0	0	2.17751	5.63523	0	7.0647	0	1.01331	2.08157
CAPG	25.5158	16.4138	9.47166	90.4524	155.094	162.486	21.0912	43.4808	64.2274	123.112	195.927	164.687	49.3306	43.0025	61.8628	11.8358	225.886	160.082
DCBLD1	0	4.18391	14.8523	1.07581	0.725347	2.98157	0.272772	2.39905	3.32036	2.62832	1.61244	2.12167	41.1431	8.29187	0	50.1804	3.47584	1.40845
MESP1	0	18.1697	18.9774	0	0	10.8344	9.15264	0.46335	0	7.39428	5.92436	3.27613	0	0	0	0	0	4.89341
ZFP160	0	10.0706	12.3941	5.12269	8.0411	11.8489	5.25288	7.80292	14.6861	8.40231	5.77604	12.238	7.13682	46.384	4.66204	0	7.49785	9.45566
MUP7	0	0	0	0	0	3.69657	4.59849	0	0	0.975188	1.84433	8.722	23.7615	0	0	0	1.78011	1.09707
HYLS1	0	41.5866	8.28262	15.6626	25.8005	12.6056	19.2934	25.6041	25.1882	17.7138	15.7157	16.2039	34.6689	4.19323	14.0083	0	15.5299	18.2233
1700012D14RIK	0	0	20.6225	0	0	5.46591	18.2651	0	0	1.00911	3.80731	0.949592	27.6872	0	0	0	3.67918	1.13471
1700112H15RIK	0	42.9524	1.91156	5.42724	1.21688	1.51911	0	5.23073	0	3.50623	4.76949	4.62049	47.0059	19.3981	0	280.114	6.65266	1.57748
TMEM140	0	5.74631	2.61261	3.67291	6.14774	5.58425	3.425	4.23654	3.90925	1.0314	7.48054	5.55042	11.2124	0	0	0	4.95311	3.31613
MYRIP	83.3912	3.84002	1.67132	2.36952	1.06528	1.99004	3.28284	0.570795	1.69261	4.21172	1.56726	2.01939	2.09757	19.4442	6.1387	52.2644	0.447773	1.12032
RAI1	0	12.6912	12.3637	33.485	34.1097	38.0735	8.13801	26.5774	24.7501	31.4134	39.7881	36.2008	23.1063	38.2384	17.6609	0	30.4547	40.8002
GM10782	0	9.61616	0.784694	0.494661	0.666591	0.934691	6.47526	1.53217	13.3659	0	0	0	0	0	0	76.8205	0	1.94231
PLCD4	0	15.5003	13.1991	3.43104	3.08449	4.97719	5.5361	6.69803	2.40668	7.6204	2.65841	2.96182	34.9761	32.7219	3.46313	6.80675	2.82884	9.52838
NNMT	0	0	0	0.407058	0	4.10198	0	0	0	7.10159	0	2.67439	8.65166	2.61713	5.42308	0	5.18547	0
ADARB1	0	0.446109	0.800931	5.59705	5.50753	10.1142	2.94781	4.66051	0	18.0411	7.24316	9.60183	0.649777	9.13287	3.36189	18.781	3.55045	6.60767
TIMM21	0	49.3033	21.8618	15.7927	10.252	18.8088	23.5174	29.884	25.127	15.698	22.2518	28.6189	22.3741	31.3717	0	0	31.9599	19.1655
TCEA1	38.2863	24.2489	9.31581	70.4484	73.3409	60.9053	42.5134	85.2814	59.807	75.2621	61.195	77.6897	40.7625	30.3145	49.3334	21.6643	62.0492	84.5438
APH1A	0	16.633	3.03408	14.5913	13.2987	16.6068	2.38146	12.0929	27.4341	23.2973	9.93723	10.6948	18.1732	18.0972	14.9716	0	16	14.4921
PTPRA	18.3266	22.2386	10.6097	35.8913	41.2847	40.8927	20.3736	41.1955	66.2877	43.803	40.9562	46.651	51.3973	44.6338	35.7477	5.03991	45.3289	31.903
SLC22A16	0	8.30267	1.91304	3.01419	0.812741	0	1.27345	3.17417	6.59069	0.52598	0.531348	1.48599	9.07298	3.87257	5.01989	0	1.02494	1.38105
BTBD1	0	27.0943	6.37473	40.0634	46.6304	38.9811	14.4984	50.3067	40.4912	39.7883	45.8517	40.8023	46.5206	27.8945	55.6928	0	45.2331	43.0695
EPHA7	15.686	3.22372	3.58195	0.8798	0.206395	0.915602	1.55239	2.17988	1.96716	1.73568	0.607333	0.964078	2.70887	0.736907	0	28.8151	0.130128	1.25216
RBMY	0	0	0	0	0	0	0	0	0	0	0	0	0	0	0	0	0	0
GBP11	0	19.2985	2.50693	2.30902	1.06512	2.75571	3.59462	2.2584	9.37752	5.23112	1.60704	3.46183	9.898	4.68362	0	12.9268	4.02955	2.86379
HSD17B14	0	9.75715	16.0686	7.66601	1.1067	1.72443	0.231189	4.07058	4.22774	7.96179	3.1346	4.49814	73.6967	15.8354	0	0	0	2.50829
GM20917	0	0	0	0	0	0	0	0	0	0	0	0	0	0	0	0	0	0
RB1CC1	10.69	8.61444	19.9838	27.2304	19.6582	21.8451	8.95102	21.806	29.9122	29.8564	27.1307	23.107	20.3635	8.67319	28.6376	17.8362	25.7888	23.8456
HSPG2	7.26778	7.69521	4.5081	1.31417	1.30104	3.01743	3.63831	2.10071	4.85037	5.9927	2.4495	2.27629	8.33059	5.17195	4.89515	18.0523	1.02759	3.30281
TTR	0	18.4338	23.5657	1.26451	0	6.3715	7.47269	2.74178	0	0.73542	0.835008	3.11601	8.95771	2.03189	0	0	0	0
OLFR138	0	0	0	0	0	0	6.12066	2.2475	0	0	0	0	0	0	26.1787	0	2.31023	0
MICAL3	11.4859	5.53798	6.48864	3.81363	3.37476	6.34177	4.69486	6.19855	7.06012	5.71489	1.42635	4.74736	10.8026	13.5177	9.34933	10.2428	2.88019	6.71132
CD300C	0	7.14337	44.2931	0	6.4288	5.55938	1.85898	19.1445	0	11.9752	2.58374	2.4151	0	0	0	0	3.11987	10.5816
1700003G18RIK	0	0	0	6.24145	5.39044	3.36893	3.0017	1.10502	16.1014	0	3.9105	3.90174	0	0	0	0	2.26748	0
VPS9D1	0	11.6468	6.25455	23.4174	6.7217	15.6263	4.8987	15.5112	21.4685	19.1512	7.25642	11.4312	24.6309	32.7633	4.89109	19.9205	13.5031	15.9359
CHMP6	0	14.2558	3.6736	32.4198	25.7466	23.3369	9.58368	28.4036	17.2805	14.0075	30.192	27.1414	23.7838	5.95192	59.6478	0	29.7162	26.9759
GRIN1OS	0	24.544	9.86519	2.82585	0.0762094	1.28156	3.05696	0.560148	8.1404	0	0	1.23844	17.2115	7.26027	0.502001	43.4722	0	1.77579
OLFR1219	25.964	0	4.33389	0	0	0	0	4.51587	0	0	0	0	0	61.5192	0	0	0	5.96033
AFAP1L2	0	6.55326	5.43018	1.39979	0.576841	4.70245	1.90635	2.11953	3.79983	2.35234	3.01738	1.19293	12.6669	18.4793	4.66255	0	1.98382	2.3418
ZFP692	0	45.4175	19.4226	16.6771	17.937	24.5846	4.64658	25.937	20.0831	21.8773	25.1721	17.4922	12.5659	6.8388	39.7899	66.7451	15.0805	31.8171
ULK4	24.0228	10.3258	13.0714	1.16557	1.04797	2.25147	3.21852	3.08052	8.79264	1.08483	0.137045	1.70283	5.77815	12.9752	2.0706	0	1.65188	3.66252
CDC45	0	35.7625	28.784	76.3429	76.531	73.51	41.5147	70.047	68.4434	69.995	71.9528	64.7571	58.8884	59.2387	37.2616	4.94655	65.6698	73.619
GM10147	0	0	0	0	0	0	0	0	0	0	0	0	0	0	0	0	0	0
ATXN7L3B	6.27677	6.34255	5.08182	27.3974	28.9704	36.9796	10.6014	23.0321	26.3084	42.016	37.8843	18.908	11.3394	34.2782	16.5922	10.1924	33.7337	31.9102
LHX5	0	18.7193	6.87418	0.962682	0.811291	1.66752	0	1.93808	2.16661	0	0	2.10946	2.98287	0	0.801638	26.5848	0.102308	1.41785
PRKCE	15.095	3.3594	6.658	7.64992	3.59484	7.02585	2.87907	4.64686	9.51827	9.70415	6.44248	7.03052	12.7572	10.1421	2.41112	72.7334	4.44906	6.33293
AI606473	0	0	3.48889	0	0.529359	0.593574	1.06167	1.36211	0	2.19259	1.10745	1.37655	11.6803	3.02692	5.23148	0	0	0.61682
SBF2	0	5.83029	8.36045	3.12637	1.6464	6.15062	2.28114	2.44059	8.14911	4.73358	2.41759	3.51968	5.45914	17.0511	6.18162	15.7794	1.74826	3.30848
CASZ1	18.4381	10.4591	1.47948	1.61337	2.0796	2.07767	1.69754	3.10913	2.30468	5.29757	3.0676	1.68935	6.85514	4.37429	1.5923	34.0538	3.50655	2.58196
9530062K07RIK	0	0	3.76914	2.37801	4.39898	8.98581	0	2.94672	4.59575	0	1.04496	2.603	29.4897	87.9673	6.60002	0	8.57692	3.888
TNRC6B	0	18.1552	16.9122	23.9574	18.809	18.8445	8.69225	22.6773	31.2155	23.5229	19.9146	19.517	41.4155	31.468	29.2734	8.94985	20.5799	22.203
OLFR127	0	0	0	0	0	0	0	1.60406	0	0	0	0	0	0	0	0	0	0
GLOD5	0	0	0	0	0	0	0	1.9092	0	0	0	0.842896	0	0	0	231.943	0	0
WFDC9	0	57.0845	0	4.70724	5.52603	1.48201	26.7011	1.45863	9.11767	0	0	3.86011	0	0	0	0	0.99648	0
IFT57	0	4.23946	4.56669	2.61634	10.4948	17.4685	2.87426	10.5345	4.71086	9.74	6.68847	8.74268	25.4787	5.88209	4.35732	0	7.1178	9.59045
SOST	0	10.7409	1.05181	0	1.78734	0	0.560099	2.66922	10.2323	0.578389	0	0.363118	8.80352	2.12935	7.72818	0	0	2.60337
1700066B17RIK	0	11.842	9.65975	0	0	7.68654	5.128	19.6703	9.45958	0	6.41087	12.0115	0	86.569	32.5214	0	10.335	1.59481
GTPBP3	0	30.7966	2.74164	10.1198	13.8949	11.5048	5.31908	14.5251	8.25332	20.8183	11.9676	14.7382	8.30347	32.5014	11.784	22.2151	15.8435	14.7026
MGAT3	0	1.74451	5.23189	0.403676	0.0453706	2.28843	2.04748	0.3334	3.97934	1.48721	0	0.958359	0	8.20941	0	0	0.915395	1.76177
4930524B15RIK	0	8.00047	3.07781	0	0	2.66589	5.66172	1.09244	1.36109	3.0773	0.155413	0	0	7.93077	0.391599	0	0.74951	1.15425
PCSK1	0	2.02256	6.43716	0.249606	0	0.393059	1.68808	0.0773068	1.12327	0.290399	0.330198	1.36751	0.662872	0.400742	0	0	0.212261	0.57192
0610039H22RIK	67.1753	0	1.05985	8.6943	0	5.89661	6.19899	6.63011	0	0	15.8621	8.0516	71.0951	30.1257	0	0	1.70223	2.62395
GM21221	0	9.73996	10.7292	0.375871	0.506204	6.15508	1.58609	6.05432	7.74185	0	2.31566	1.23482	67.9023	4.83273	0	0	3.19251	0.491838
CRYBG2	0	4.26764	6.16438	3.75258	6.8371	3.89804	3.22792	7.34043	11.8509	7.04664	1.68373	3.39045	8.62527	8.8787	3.94719	0	5.43046	9.13694
C1S1	0	3.53962	9.35887	4.25949	4.19734	1.65105	4.52301	7.44197	3.08999	10.8003	5.29604	3.70956	5.02776	11.2241	8.73092	108.142	1.30004	4.57559
RUNX3	67.8436	60.9327	74.8471	217.591	216.505	193.899	56.242	241.518	265.078	285.101	227.625	221.219	241.103	267.208	214.364	200.712	207.612	200.553
GLT6D1	0	0	5.82688	0.734851	0	0	2.48083	0	4.72979	2.99151	0	0.804731	9.11043	33.0681	5.71097	0	0	3.36557
PPIL1	0	36.0759	32.8021	100.862	103.084	90.1803	69.57	120.238	67.9779	89.1926	86.5625	84.3291	78.8885	34.7663	62.8791	103.965	84.6064	70.7864
SVOPL	0	11.0272	12.8232	4.67877	1.81598	4.28659	4.91207	5.44525	4.01177	4.78328	2.87441	2.01931	3.01248	52.8239	13.8526	86.9918	3.25435	0.742429
XRCC1	0	3.79577	8.9211	13.8975	12.6357	11.9996	6.20377	17.6041	17.87	14.806	17.4878	17.7085	13.2703	25.5728	15.0835	0	13.2117	16.56
FKBP4	39.4613	51.5985	7.60374	152.578	147.659	206.23	71.449	151.302	128.845	121.93	146.334	186.633	97.4445	46.6742	86.161	26.5551	162.032	185.369
GM10804	0	1.81147	10.8209	2.57115	0.376853	3.80234	6.23558	2.35441	4.88793	4.81197	3.05527	3.30697	0	0	7.69532	0	0.190092	3.65883
ITGB6	0	0.395868	7.17188	1.28243	1.93561	1.15398	0.46463	1.89137	2.19853	2.27355	0.43086	0.669148	3.24353	9.41224	2.98336	0	1.35022	1.03944
VMN2R72	0	0	1.02378	0.903276	2.52282	0.65023	0	0	0	0	0	0	0	6.631	0	0	0.109705	0
GM19519	0	0	8.98226	0.653124	0.0733926	0	0	0.67429	0	0	0	0.47706	0	2.79668	0.241719	0	0.185103	0
GMPR	0	39.0598	5.05168	5.68636	1.68597	3.1518	4.2265	0.563611	0	14.2878	1.60304	6.97624	25.7777	32.1533	2.52534	0	2.12631	3.27487
MAPK1	10.0573	39.3263	22.1918	72.907	50.8567	51.6809	23.2746	50.4857	78.6287	69.8206	52.4489	59.7374	59.1443	40.5304	54.2477	8.90866	58.0218	54.0699
KCND1	0	0	0.265028	1.50304	0.957207	1.05193	1.62339	0.620692	3.2212	1.26291	0	0.457464	0	1.60886	1.85423	0	1.06505	1.63989
YY1	0	24.8544	34.4417	115.188	117.743	123.049	46.2213	124.241	104.6	104.206	113.139	108.757	55.8569	103.182	116.644	169.285	112.808	121.241
1700057G04RIK	0	13.7612	0	0	0	2.43256	1.6297	1.43565	0	0	0	5.49822	0	0	20.5824	0	0	2.5269
FERMT3	0	58.0625	28.0231	175.836	207.924	173.951	48.2336	170.279	159.648	162.279	230.591	197.974	142.298	116.728	190.396	54.4469	234.354	170.552
1700044C05RIK	0	28.4488	0	0.976093	0	19.672	7.40954	3.62842	3.77126	15.3251	0	0.534332	0	0	0	0	0	1.91546
NDUFB10	393.614	206.994	182.382	289.127	382.772	262.101	279.286	267.415	428.981	204.265	389.115	300.462	99.753	230.65	225.339	0	442.528	275.408
SULT1C1	0	51.4626	1.52707	5.53513	1.1351	2.42527	4.26827	2.98165	0	4.75906	0.847972	3.16329	9.37559	43.2998	11.7564	0	2.24963	1.88993
SPSB2	0	4.40639	0	8.97649	4.76472	4.79719	1.60787	2.35914	14.0012	8.22671	0.479132	2.08556	1.92684	31.4658	0.604009	0	5.77829	6.05218
LIPK	51.2061	0.978287	0.957993	1.20753	0.305247	4.75368	0	1.12202	4.65941	2.80954	1.19737	0	9.62146	1.93926	0	0	0.128315	1.77837
RPP25	0	0	3.09466	0	0	2.45764	1.64739	2.41723	0	0	0	1.22107	0	0	0	0	1.65771	1.45908
ANKRD53	0	13.8409	0	0	4.24951	0.768707	1.71824	4.03214	4.18681	2.83944	0	2.45102	6.48327	28.7516	0	0	0.691521	2.92876
WDR45B	0	17.1823	15.0069	40.1238	35.0661	27.2586	13.4409	22.3694	45.3396	26.8398	30.82	33.4398	28.4177	27.6155	22.9107	78.544	34.4756	33.0167
HOXAAS2	0	0	4.02198	2.99627	0	2.90341	0.389335	0	0	5.89842	0	1.00987	0	25.1767	11.7712	0	0.783488	0
SMYD5	0	1.29896	13.9923	48.3661	36.0287	47.4641	11.7422	20.6909	30.2432	32.1748	32.8596	54.7459	37.3775	29.1799	29.0751	39.3517	32.5995	36.5563
GM4301	0	0	0	0	0	0	0	0	0	0	0	0	0	0	0	0	0	0
ZFP451	0	19.7814	16.286	30.7851	21.0894	30.1414	9.67986	21.411	27.4986	31.9207	22.9597	27.0456	26.0084	53.7595	19.3091	47.3117	25.4451	29.2055
OLFR1373	0	0	0	0.911134	0	2.29537	1.15294	7.90277	0	0	0	0.997607	0	20.5064	0	0	2.70777	0.596033
TMEM269	0	1.57103	4.23056	5.09127	2.287	0.305405	1.43329	1.80226	14.3492	4.51231	1.49493	2.6556	1.71729	3.11579	6.99848	0	2.47231	6.02913
H2AL1D	0	0	0	0	0	0	0	0	0	0	0	0	0	0	0	0	0	0
SLC2A4	0	2.62476	6.24227	0.809899	1.17009	4.80987	2.54232	1.86342	0	1.48063	0	1.3944	16.3883	10.4042	0	0	1.96739	1.36325
MAP3K4	0	12.78	9.61319	40.8007	32.9881	33.9786	11.1594	30.4411	38.6465	37.6295	33.7163	40.3244	25.4948	35.5962	26.9014	0	35.6689	32.5466
MPRIP	11.9976	9.77244	10.0651	22.6637	20.4514	23.8365	6.76828	19.7912	23.6127	22.2155	18.7379	17.0882	16.1967	26.9258	9.54216	5.10758	20.9254	16.2443
DLX1	0	0	6.94032	2.6006	0	2.53154	1.89811	0	3.95258	3.02546	0.937914	1.42464	10.8834	15.9449	0	0	0	3.24987
PRSS2	191.317	28.4445	0	0	2.21643	0.691562	2.7776	2.72132	0	0	0	3.00518	0	0	0	0	0	5.02738
TAS2R144	0	0	0	0	0.591384	0	0	1.08853	0	0	0	0	0	22.5953	4.87662	0	3.72993	0
DUS3L	0	22.7331	9.73941	24.2601	20.7873	26.5112	6.91554	24.4432	31.203	13.2614	21.1261	25.1375	24.8418	13.1433	35.3731	0	29.0721	27.7413
FGFR1	0	15.1115	5.62344	2.67306	1.80266	1.87951	3.41588	0.0770129	1.91829	3.83316	1.1513	1.36232	0.220117	12.3758	0.138042	19.3381	0.792953	3.09291
ARXES2	0	0	0	10.8312	0.317317	1.18644	2.983	2.91725	0	0	1.86679	1.28958	5.00348	0	4.18274	0	2.60128	0
4933409K07RIK	0	0	0	0.0985833	0.0110828	0	0	0	0.126733	0	0	0.0540157	0	0	0	0	0	0.0215146
FAM205A3	0	0	0	0	0	0	0	0	0	0	0	0	0	0	0	0	0	0
2023-09-03	0	8.53773	4.18045	1.10265	0.123935	0.771722	1.50181	1.51782	1.1027	0.997783	0	0.604113	0	15.3426	8.0258	0	0.677217	0.721861
CCNC	0	0.233885	11.2229	19.5557	12.1168	16.1814	4.88	23.6012	10.9488	19.8971	14.7	19.1346	24.7854	29.6599	21.1518	10.0417	13.868	15.4002
GM5334	0	0	4.43271	0.931409	0	4.98655	0	0.288494	7.19018	0.270867	2.46153	2.80568	3.2987	22.4434	9.824	0	1.18731	0.914332
LCA5L	0	8.61201	6.48731	2.35065	0.27564	3.34751	1.90037	4.17835	3.41715	5.58835	2.88354	1.45572	11.9429	8.53358	15.4325	0	2.43314	4.54935
GM44504	0	0	0	0	0	0	1.38489	0	0	0	0	0	0	0	0	0	0	0
GRB7	0	8.14875	10.8613	13.5504	10.4532	8.44706	1.88873	2.7691	13.6549	1.30012	4.18667	6.27491	0	0	22.3345	49.1424	4.98789	5.48632
NOX1	0	5.03589	0	0.906454	1.4841	0.489389	0.766016	0	0	0	0.342458	0.425618	12.8397	0	12.3646	0	1.10091	1.01715
GFOD2	0	20.212	4.54694	2.19149	1.02264	4.45958	1.994	8.7718	3.90309	0.784432	4.90271	5.17097	14.3277	0	0	51.0152	0.859776	1.76539
BCAR1	0	20.4259	2.03151	2.16646	3.5855	2.35705	2.74666	4.63598	0	0.458262	2.86528	2.05002	17.784	0.632484	2.62407	0	2.7631	6.18845
CENPO	0	10.952	15.5998	22.8894	14.7045	14.9011	14.1485	29.3095	35.566	21.8028	14.7585	13.2955	19.0404	35.5265	30.0187	37.6986	12.6673	20.1101
OLFR117	0	0	0	0	0	10.6076	0	0	0	3.09289	0.389911	0.970592	0	0	0	0	0.752715	2.31957
CBX7	0	18.6899	13.6371	17.7532	16.1626	19.2308	12.9971	39.3655	24.4306	11.1819	15.9508	19.2032	31.6332	16.705	26.1141	0	21.2471	13.1755
GTF3C1	11.2783	20.3027	29.4684	67.5586	65.0266	67.8055	19.7831	53.2102	66.0358	68.2944	67.9147	70.6955	35.9612	56.5998	38.0516	25.2758	66.13	68.7748
DEPTOR	0	8.19364	3.17617	0.667065	0.899824	1.59226	1.128	1.43531	0.993013	1.02119	0.805182	1.19263	6.33993	4.05805	3.89813	38.8093	0.865911	3.21794
C030013G03RIK	0	0	0	0	1.62419	0.506445	3.39267	2.98899	0	2.33811	0.353791	1.76103	8.54525	0	0	0	0.341455	1.57822
ATF3	46.3165	2.26281	10.8023	52.0232	36.006	36.9461	1.03244	1.94656	1.34736	94.4347	62.1545	63.3027	20.4017	19.0661	7.36536	51.4001	61.2858	39.3061
ZFP985	0	12.032	6.81179	2.78446	0	0.292311	7.05968	2.29976	14.0252	0.944817	2.04567	2.66939	2.87587	13.4137	0	0	0.887765	2.27834
INF2	0	10.6224	12.5695	25.3994	24.8177	26.4926	8.42691	22.8386	18.6119	30.027	28.6616	21.3969	16.9237	36.8332	21.6813	11.1784	38.1463	27.1765
CD1D1	72.5532	4.91301	18.342	6.63334	4.85388	9.7887	5.92404	12.9144	11.7026	4.189	4.00814	2.49142	32.217	32.8763	6.31268	156.535	9.02103	6.69832
ARMT1	0	0	3.73621	7.50558	16.27	13.163	5.22293	21.3324	26.8786	22.0857	11.0261	18.8641	15.6348	28.3614	24.5097	60.1955	10.8845	15.4126
COL5A1	0	8.93882	4.2617	2.43115	1.32157	2.5599	4.9087	4.27051	5.69137	9.83657	3.04064	2.46524	14.2614	23.0677	4.67344	0	1.26526	3.80095
GM10007	0	0	66.8125	77.2056	15.9807	71.7495	24.6291	29.6283	38.0763	6.40591	0	2.00732	567.481	166.255	0	0	6.21048	9.59484
CTNNA2	13.6519	0.496878	3.52773	2.52953	0.258446	2.80037	1.81426	0.949626	16.5586	3.12126	2.23064	1.09186	13.5712	18.7069	0	0	0.847347	2.10754
SSR1	20.7745	10.7547	14.7139	61.5116	56.4289	48.9701	26.6231	44.9322	39.6449	51.6216	58.4194	56.0695	27.9879	26.9452	33.8774	57.7993	60.199	56.1369
RPL36A	984.899	869.484	271.206	1011.09	1420.94	1386.75	979.769	1478.78	940.225	936.116	1137.97	1356.86	713.051	906.112	892.583	1124.15	1399.03	1283.61
NAP1L3	0	0	0	1.62555	0.31313	3.80305	1.47193	1.58233	0	0.270161	1.4331	0.381642	2.46698	0	5.15664	0	0.296155	1.52009
MCM3AP	0	28.6346	24.328	44.2193	40.7726	41.5093	25.9593	40.8789	43.0999	48.1688	49.2785	44.6867	44.3005	50.9047	42.4161	15.6388	40.0421	42.6422
6030407O03RIK	0	0.631189	23.4872	6.62292	2.10049	5.64383	0.329109	3.86135	5.51287	7.47781	0	0.426773	40.0111	51.3117	4.75796	1.59286	0.662255	5.35455
TXN2	0	9.61175	22.5884	85.4469	104.726	136.788	38.0759	80.1362	25.2001	87.3122	78.1156	99.4342	40.983	53.3913	79.7146	0	127.802	106.391
ENPP1	0	11.3178	1.15153	6.62071	2.35495	5.71278	3.06711	5.16845	5.71364	6.54215	4.55968	4.2237	9.79461	17.181	8.96216	55.3209	4.82065	6.59071
GM6712	0	3.88845	1.08793	3.25704	5.89275	6.26248	5.35877	8.28282	9.26112	5.38433	5.43864	5.44607	13.9626	15.4179	12.9422	0	4.66286	5.60999
ORMDL3	63.8851	9.35623	2.69473	11.8888	11.2189	11.3396	6.88779	9.67928	2.18466	26.4756	8.98081	13.3965	15.0366	19.6399	5.65708	0	7.21851	14.0067
RAB14	0	16.4059	36.6503	63.6985	67.0531	50.3523	17.0245	48.4728	70.523	60.4872	74.4785	57.7742	64.2328	47.4158	48.0078	97.5219	64.5607	59.7843
NMUR2	0	7.02846	0.469281	0.887168	0	0	0	0.122122	2.53523	0	0	1.62006	0	8.86368	0	0.806715	0.586701	1.29056
CLEC9A	0	8.2566	4.50921	0	0.792802	2.71559	1.32507	1.2139	0	2.05188	0.518361	0.644143	1.38786	30.2076	4.13403	8.82074	0.33325	5.51614
CTSJ	0	0	13.1931	0.536592	0	3.37972	0.453119	1.99447	8.97624	1.87252	0	0	0	0	0	124.976	0	1.75573
GABRB3	0	0	0	0.761997	0.11012	1.37135	1.10434	1.21372	1.11968	2.08969	0.192016	0	0.192724	0	0.362591	9.35755	0.277719	0.142529
4931402G19RIK	0	6.7854	4.03425	4.48683	3.22621	3.20294	6.44516	5.00291	0	0.347981	0.527302	2.45779	0	0	0	0	1.14428	2.54526
DDO	0	2.62179	3.06985	1.33636	0	1.2848	2.25978	2.09122	1.62765	1.43205	0.372244	0.809263	1.2452	3.61319	0.312372	5.75914	1.04681	1.51957
CCDC18	12.6847	17.914	17.8638	10.1104	7.68168	9.17049	8.31889	19.3726	13.6932	18.7419	8.32183	8.34561	17.184	30.3006	12.7223	7.72457	6.36218	10.4135
SH2D4B	0	11.3737	0	5.85124	2.75915	9.21342	7.90461	6.16218	8.28301	8.84797	3.86442	3.20429	47.666	63.9293	16.8904	0	10.1914	6.1262
FSHR	0	12.9023	0	3.12822	0	0.716502	6.84876	3.17092	15.7279	3.63921	0.376009	2.80406	12.5884	8.22059	2.21022	105.856	0	0.930726
THBS1	21.181	4.80636	2.10126	18.4299	20.394	25.2858	1.38795	2.62437	1.90656	47.5053	44.8405	37.8361	7.68841	4.08114	6.8209	107.094	29.2744	28.0834
RPA1	0	76.8978	41.6328	120.308	134.96	124.829	55.3907	171.839	144.095	88.8917	113.906	117.958	95.8639	37.5957	136.246	61.5867	124.154	99.0755
AGO3	8.75542	5.97525	4.51586	13.1847	10.2708	11.7127	3.79482	7.00021	14.5294	13.2882	5.86777	8.56316	11.7775	14.4112	14.2385	11.8126	7.56621	8.34317
CNN3	0	2.22716	9.81423	3.43646	7.06463	11.4719	2.61305	5.96052	8.84073	23.7863	8.17699	7.15288	10.9528	14.3501	14.8801	0	10.9541	6.7477
NUP37	0	7.95355	32.4508	29.1865	10.291	36.4225	22.5727	23.657	40.0145	20.3067	10.3299	25.0962	62.7964	5.25889	37.5527	0	24.1044	33.201
VMN1R189	0	4.40577	0	0	0.610474	0	0.765083	0	0	0	0	0.4965	0	5.83185	0	0	0	0
PIGQ	52.987	3.49202	11.9687	20.6677	20.3418	27.6405	4.96736	22.207	10.5806	18.2329	18.0502	20.8204	27.4011	0	5.4377	0	21.9039	15.7735
DGKH	13.9875	6.27766	11.3216	17.1615	9.24764	14.059	4.42633	9.00298	8.97273	19.4985	12.1453	15.7173	14.597	9.84985	10.5172	12.2482	16.1456	18.0275
GM16513	0	0	0	0	0	0	0	0	0	0	0.365342	0	0	0	0	0	0	0
PLATR4	0	0	4.22749	3.29129	1.90164	2.96155	2.38368	3.30094	0	2.0056	3.4534	2.91893	13.3205	61.4162	0	0	0.799385	1.84652
E130215H24RIK	0	39.8359	0	0	3.67982	2.86922	0.768626	8.46725	7.03969	0	2.0037	0.997607	0	0	0	0	2.70777	1.7881
1700027I24RIK	0	0	12.6326	3.62391	0	1.82576	6.71595	2.6945	0	10.1129	7.0008	1.58631	0	9.32967	0	0	6.76258	15.1643
ZDHHC19	0	0	19.2227	1.15419	2.33257	0	0	4.64758	0	8.0553	1.0164	0.632069	0	0	3.20358	0	0.245163	7.55271
FBXO3	0	8.31016	7.74682	16.1226	12.0705	16.5842	6.08583	16.9196	20.412	14.054	12.1762	13.6147	18.6801	4.11607	24.1964	0	11.1534	13.8797
RPL9	246.863	166.429	106.128	784.714	861.985	952.592	235.979	817.333	383.614	728.399	770.687	1118.69	302.033	322.14	503.168	0	922.279	984.656
KLRA5	0	0	8.13183	0	0	0.430586	1.44268	0.423526	7.91965	4.3735	0	5.98958	14.5292	19.7752	0	0	3.77483	3.57854
TRPV6	0	4.70091	9.02986	2.23155	0.526594	3.93569	5.94087	2.62641	1.14792	1.68749	0.196741	3.5452	5.53151	38.7	3.71648	40.1734	1.32812	2.92152
VMN2R33	0	0	0.610259	0	0	0	0	0	5.60568	0	1.58214	0	0	13.9988	1.99268	0	0	0.335656
CYP2D37-PS	0	0	0	10.0402	0.519086	0	0	0	7.96596	8.08183	0	4.22552	10.9481	0	0	94.2759	0	0
VMN1R17	0	10.7259	1.5003	0	0	0	0	0	0	0	0	0	21.7902	0	0	0	0	0
GM3942	0	9.55704	49.7145	1.84403	1.24177	2.78742	3.11267	5.02659	1.89904	2.57379	0	1.61551	18.2894	0	0	0	2.19281	2.41301
ANKRD28	0	19.1234	16.8357	33.0761	29.6209	33.4099	8.41381	32.4123	10.7278	31.0629	24.9662	41.7285	31.8648	20.6672	34.6731	33.6643	28.0264	34.7238
ARSJ	0	3.64758	0.824307	0.519431	0.64213	1.0906	0.512232	0.429007	0	2.51796	0	1.23313	6.43758	2.78005	0.38448	0	0.662513	1.0201
TIMM10	0	0	0	23.4777	17.3567	39.4269	28.3384	0	0	46.4054	2.06082	23.1207	0	90.6817	17.3756	0	37.8291	51.1626
OLFR1414	0	16.9684	0	0	0	2.47434	2.48727	0	0	0	0	0	12.7554	0	0	0	0	0.428424
2310068J16RIK	0	5.73616	0	1.77082	0	4.90739	0.896795	0	4.55883	1.64775	1.24699	0	0	4.55329	3.14562	0	3.91089	1.39036
APOO-PS	0	0	0	0	0	0	0	0	0	0	0	0	0	0	0	0	0	0
ANXA1	0	13.8072	15.2102	21.3083	23.8667	25.1644	11.0212	40.2607	25.3626	22.9273	32.8425	17.7961	46.2247	1.71169	28.3891	0	31.912	28.9342
MTMR9	5.60176	18.4647	13.892	28.2108	42.3451	43.7666	2.93582	40.9765	32.5299	40.0943	45.4469	38.8243	52.165	16.0684	37.3394	17.0538	50.0926	37.841
PREP	19.0406	4.01196	7.47999	38.6087	29.5704	40.0023	25.0746	51.0153	43.4571	35.2263	31.8276	39.5415	39.7816	23.5398	38.9029	33.5201	32.6721	36.3402
BLZF1	0	12.7869	0.736588	13.4602	9.91126	12.9612	7.45454	9.10443	9.35016	19.2598	14.803	9.40851	1.3696	26.828	7.55829	24.0614	10.5906	7.29232
TMEM43	0	13.8938	3.22242	22.3379	32.0227	25.7242	8.39054	19.1483	26.4056	29.6624	25.0647	25.8338	9.1885	19.5652	6.01247	0	26.1861	15.3607
GM15319	26.2305	1.2867	5.25007	3.30866	0.446109	4.16808	2.57232	1.14775	7.48936	3.69519	2.33331	0.579991	7.02997	5.95088	4.99602	8.66235	1.91276	3.81171
GM16548	0	0	1.96345	0.30948	2.71	1.94923	9.40606	1.15034	6.37277	2.87984	1.63497	0	0	3.97823	0	0	1.57757	4.86018
3632454L22RIK	0	1.35025	0	0.297561	0	0.374861	0.503108	0.368638	0.612147	0	0	0.326052	0	7.2615	0	0	0.860351	0.935047
FOCAD	0	18.8871	7.46628	18.7643	12.9432	19.5981	6.05619	16.4248	18.0084	19.6543	11.5517	20.7955	40.1302	38.4504	20.4185	0	12.0931	17.6391
BTBD35F4	0	0	0	0	0	0	0	0	0	0	0	0	0	0	0	0	0	0
SKAP2	82.7765	53.021	16.2682	37.3091	40.2857	41.2271	7.18734	22.7065	49.9645	38.8321	48.4401	42.0637	37.0898	44.8605	11.143	49.9457	40.2378	48.8347
UQCRC1	0	25.8317	12.3058	175.821	209.234	199.77	91.5461	213.562	195.151	132.091	190.593	191.889	143.46	92.757	122.483	0	199.237	169.219
RNPEPL1	6.11555	6.59321	1.35927	14.4548	11.9839	11.8699	9.86387	19.367	14.3202	12.2075	20.4851	14.5468	12.512	26.8211	15.9301	25.4098	19.4819	16.2608
1700028E10RIK	0	7.46462	4.23202	0.363682	0.899032	1.22173	7.27394	5.85733	1.55906	1.69239	0.854972	1.59382	0	3.1147	2.69193	43.6443	3.19506	5.55473
GM5481	0	3.42806	1.67844	0.423189	0	6.13064	8.75792	2.35939	5.44436	0	0	0.231786	0.749369	14.9549	0	0	5.39501	2.21572
PLEKHA1	0	7.09779	7.46559	5.02877	2.95344	7.96994	0.959848	4.42129	6.25771	7.64343	5.00661	7.19858	5.74412	9.37647	5.76351	0	5.10371	10.1946
ABCA13	9.31534	5.64438	4.96292	0.917455	0.227329	1.41527	2.6123	1.57729	1.63677	2.22201	0.198209	0.984859	5.63507	9.37757	0.748401	6.74666	0.350348	1.39747
MAGEF1	0	29.4167	16.403	7.06173	3.90834	3.17703	3.83382	7.81183	19.4708	1.46687	3.11007	2.20999	35.7294	0	16.8007	0	4.50061	5.61162
ARSK	0	3.1791	5.05899	4.08699	2.64569	3.29514	0.690934	3.54428	7.14724	0.760776	1.58573	5.10505	0	9.4494	5.44531	0	2.57169	4.92287
AW209491	59.8923	6.05403	4.31156	9.85075	5.83839	11.9814	11.3362	10.7314	3.49546	9.87894	18.71	10.2334	20.4498	15.2755	16.5941	84.7361	16.1695	11.3388
RNF130	0	0.964955	3.95709	1.89784	1.10433	1.87519	1.95068	0.368805	0.861158	3.24713	2.42896	1.22332	5.66576	0.955834	2.14849	0.914093	1.80394	3.1184
ZFP773	0	6.62695	4.95258	0	0.653051	2.98266	2.00106	5.73317	0	0	0.0948844	1.53288	14.1005	36.6358	0.716937	0	1.00653	2.95882
RTRAF	0	32.0478	13.3947	131.722	115.252	117.611	63.1625	100.43	63.9433	72.1226	105.832	119.443	110.22	35.6552	85.1759	25.6358	144.125	92.2028
D630010B17RIK	0	7.32366	0	0	2.28374	5.69616	8.58675	0	0	11.834	7.95967	4.1266	4.00449	16.9579	0	0	0.320067	3.94477
ZFP935	0.453134	20.9833	5.56513	9.84724	9.82131	9.68613	8.8913	12.8683	23.9417	5.96332	7.25344	12.2664	49.2017	40.7253	9.88481	1.10361	9.28905	10.7722
ASNS	0	4.56896	5.59267	28.0233	19.6008	30.8614	8.04079	28.6048	33.5534	37.9307	24.3852	56.3789	12.4832	32.8363	7.82729	83.6034	37.9025	31.1462
DUSP11	14.9749	16.9261	10.949	43.3571	43.6193	40.1959	16.8495	47.0065	49.1535	51.447	49.1853	47.8245	62.0868	39.3796	60.9589	20.7888	48.6877	42.8438
GZMF	0	33.873	8.29157	12.8367	35.8393	16.7682	10.4268	1.17821	29.389	15.4821	9.19958	6.24643	10.1058	15.2872	10.5566	0	40.3662	13.6841
OLFR448	61.376	0	11.6109	0	2.77271	0	2.70271	2.26847	0	0	0	2.00451	0	0	0	0	0	1.79643
GM16998	0	0	0	2.50481	0	3.54966	0	0	4.02964	2.18514	0	1.37164	0	14.0869	0	0	0.532001	9.42428
GALC	0	10.7917	8.85081	8.90692	14.0889	8.80874	2.88488	4.2282	3.21117	16.4636	11.9647	15.6878	6.77949	26.1963	5.36055	0.681329	12.9532	14.2771
6430571L13RIK	0	9.27734	3.30362	3.12296	0	0.819614	1.97933	0.16121	0.669408	1.81656	1.72061	0.997938	0	0	3.46736	0	0.442504	4.4291
PNP2	0	0	0	0	3.18715	5.16575	4.7936	6.25348	11.3677	2.56845	0.555481	6.56415	0	14.1927	8.4054	0	1.33997	9.08211
PLEKHA5	0	14.7746	9.74216	34.218	21.5185	22.8169	7.03912	24.6969	22.5061	33.1635	30.2314	30.0353	24.9642	35.1283	34.5506	52.2432	25.5324	27.0564
TRMT11	14.1937	33.0539	13.8721	15.2997	10.8048	30.2872	10.0963	21.4822	53.9744	17.6293	16.3113	11.6534	43.344	37.4407	12.2953	0	13.1303	24.6069
SNHG14	2.93769	3.98962	1.44561	0.516929	0.307178	1.39548	1.59235	0.975832	1.01261	1.15991	0.325742	0.37765	4.05278	1.02736	1.44854	0.100798	0.272178	0.547955
5033417F24RIK	29.8807	5.18978	2.2587	3.73699	2.15894	1.79337	1.35308	2.64563	0	2.27715	1.09774	1.55956	5.04158	0	6.71755	0	2.26891	1.39766
POU5F1	72.8322	0	3.23943	0	0.343977	4.18028	5.38931	0.948802	5.91224	0.593869	0	1.67761	9.9449	0	3.96775	0	1.08457	0
CREBL2	0	8.49401	12.0609	0.917351	0.971834	3.63199	0.996708	2.59773	5.39343	1.37213	4.04333	4.45091	8.8174	5.89257	11.0582	0	0.779896	3.08813
GM4884	0	13.404	10.9384	1.72331	0.077458	0.289459	1.26224	2.41966	2.06847	1.73754	4.05145	0.881115	9.35708	19.1863	3.31649	0	0.195357	2.10571
MMS22L	0	26.5008	18.6727	33.5694	29.9449	36.7629	11.1264	42.3291	55.0438	29.079	29.9564	33.0683	32.0116	35.4329	43.2502	4.35327	27.9246	25.0659
NDRG4	0	1.4259	7.33079	1.75989	1.70568	1.24708	1.76627	1.22642	0	4.99059	1.5516	2.77179	0	11.3038	0.244248	0	1.40279	3.02404
RC3H1	10.9826	7.20865	9.89192	26.934	27.6297	25.8375	8.91441	25.68	29.8612	32.6784	26.738	25.9344	48.0236	26.6212	29.5696	0	26.0364	24.8417
SPINK11	0	43.8726	16.3636	0	0	4.06415	7.06999	0	0	0	0	2.82528	6.85994	0	0	0	0	0
FAM193A	0	35.6113	19.3941	41.1449	35.9515	40.6758	12.7952	33.8198	48.1447	48.5869	33.7172	41.4607	48.0337	65.1567	66.9687	156.031	34.1317	38.0921
ZFP521	101.107	0.813913	3.74617	0.652881	0.98224	1.01229	1.82573	0.684392	4.00337	0.81802	0.79731	0.715405	0.71131	13.2229	0	13.1575	0.683355	4.20847
GM4133	0	0	0	0	0	0	0	0	0	0	0	0	0	0	0	0	0	0
LEPROT	0	23.5796	12.1527	17.4262	22.7149	16.8864	7.44161	20.6409	20.6928	24.7272	20.5865	18.6703	2.03453	23.3761	14.4577	0	20.0201	16.7947
LCE1A2	0	129.995	4.38872	0	0.465538	0	0	7.72213	30.342	0	0.608121	0	0	13.3676	0	704.791	0	4.52734
TAPBP	0	8.53085	34.5551	250.428	267.736	219.765	31.0433	146.159	179.728	254.593	326.89	250.384	163.972	121.43	243.108	65.5947	288.293	176.849
OLFR1340	0	0	0	1.34178	0	0	6.03716	1.10838	0	0	0	0	0	0	0	0	0	0
GM1322	0	3.41446	0	0.175616	0	0.442459	2.67068	0	1.3554	3.47305	0.309529	0	3.73154	0	0	0	0.298553	0.919547
1700030J22RIK	34.8187	0	1.52585	2.35046	1.94494	3.2302	2.70892	4.36793	3.57224	5.46898	1.31874	2.2241	1.51331	19.2142	0.237244	0	1.81678	6.57407
0610039K10RIK	0	23.0713	7.76539	4.00708	0.299709	0	6.00983	0	0	0	0	7.31244	4.73171	0	2.9658	0	0	2.91261
A730043L09RIK	0	2.08399	3.5711	3.85985	0.649949	1.62072	0	5.57944	4.96783	0	0.283192	0	12.5323	16.5396	3.57113	0	1.63955	3.36751
GM8179	0	0	11.2938	0	0	0	0.563724	1.65377	4.00708	0.258791	0	0.243693	0	0	0	0	0.189068	0
UHRF1	56.206	72.6626	46.5577	149.143	170.012	157.987	78.7622	213.521	255.634	122.672	178.075	174.161	95.8236	101.806	169.189	0	155.411	147.222
ARHGAP40	0	13.1708	2.14958	0.508056	0	1.49337	2.43242	1.4687	0	0.985053	1.64175	0.927636	11.9947	5.43982	1.50421	0	0.28791	3.99041
TMEM42	0	0	14.8356	5.45731	4.19951	13.7486	0	7.72782	14.0514	23.5759	9.26216	16.6474	0	27.5669	5.19329	0	4.30392	6.12075
SLC15A3	46.1867	13.4606	4.77259	15.8985	8.40019	10.1042	7.98797	6.92048	10.6846	26.9934	15.4025	21.9685	13.6947	11.9609	8.58735	31.6367	18.1426	15.0003
ZFP433	0	0	2.50363	2.62927	1.37415	0.579651	0.444535	2.76872	0.169034	0.305897	1.44922	0.864294	0.232751	0.422134	3.35716	0	1.78869	1.72126
KRT12	0	1.82943	11.943	0.940956	2.02938	5.68967	8.90313	4.42997	1.9367	1.31354	0	1.44311	5.9982	12.0907	0	213.917	0.799789	2.9561
PJA1	0	11.3226	6.58343	24.8924	15.7526	19.5302	6.92041	13.2553	16.2866	19.8143	29.6468	25.12	3.09286	14.0249	8.00038	8.93408	15.8732	26.2999
ENPP6	0	0	3.49431	1.82434	0.8909	2.13976	1.06361	1.7925	3.23543	3.80584	0.221919	0.758241	2.45027	10.0999	0.419081	0	0.748945	1.48259
MCM9	0	4.80069	17.6297	20.063	16.7532	12.1285	3.30099	18.1828	11.9462	18.0155	8.49044	16.5246	16.2108	22.4833	10.3157	25.3517	16.8319	16.0431
FBXW14	73.5502	21.2965	13.5165	0	0.164032	0.920004	2.46721	2.41294	0	10.1947	0	0.799974	28.4525	10.9504	3.784	0	0.620632	1.59317
AI197445	0	9.14603	1.58058	0.442629	1.34329	2.23046	3.36781	0.891077	1.28048	2.31737	0.0975954	0.18188	2.15503	9.23811	3.56302	0	0.658727	0.869321
DDR2	14.7171	6.32091	2.21907	1.36137	0.843744	4.12536	4.16858	3.054	6.81175	2.91095	0.941185	2.25784	10.8132	11.341	4.08523	12.0508	1.68977	3.27603
GM33035	0	2.00357	0.326994	1.6489	0	1.81751	1.74108	0.766085	0	0	2.90566	0.451566	0.72995	23.8372	5.03447	0	0	1.34896
BTBD10	0	6.29486	5.95884	30.172	24.3566	23.6538	2.95463	19.5724	18.9858	22.2959	21.1182	28.3746	34.392	1.66359	8.91401	1.05948	24.22	32.888
SEMA3G	32.0365	0.84274	2.47583	1.38678	3.85732	1.9654	0.952408	3.4361	3.34359	6.55439	2.5221	4.17857	3.68295	2.78332	6.73633	0	1.40029	2.0426
TMEM255B	0	0	24.0156	0.31545	1.27486	7.15258	4.52729	0.390843	1.62396	7.33844	0	4.49126	11.1731	0	0	0	1.33997	8.25646
GABRA6	0	2.16887	10.4071	0.669255	0.180471	6.74474	1.92288	0.497485	4.47587	6.54009	0	0	0	0	0.594449	0	0.796555	2.10274
CBR4	0	17.3335	0	14.2695	12.012	13.4811	5.11872	8.84015	0	17.0122	11.3043	13.6735	12.6362	29.8119	30.8928	0	5.15138	13.071
MGAT4A	0.426382	5.61953	5.77163	11.2057	10.6377	11.9326	4.25436	10.4771	19.8977	10.0362	8.31732	13.113	18.1168	13.3055	19.0616	124.294	9.49392	10.9073
OLFR648	0	0	0	0	0	0	0.751229	1.10335	34.3985	0	0	0	0	0	0	0	0	1.74757
SLC38A11	0	5.79731	5.67689	2.90748	0.301421	1.12695	6.2339	2.77094	6.90585	0.260167	0.591106	3.18485	8.71292	10.0595	4.46962	0	3.80146	4.97659
CYP2E1	0	0	3.17226	0	1.34755	12.3423	4.05383	5.2023	4.63011	7.67587	0.528549	2.84749	5.66502	0	9.32401	0	0.339893	3.4025
DNAJC12	0	7.98312	2.17143	0.821358	2.76675	2.41421	4.1614	1.69608	18.3202	1.27389	5.30471	1.1995	0	7.03797	10.943	0	4.42006	2.14996
SERPINB1B	0	22.0393	3.92393	5.97726	0.138903	0.778933	4.00448	6.38404	7.42448	7.67255	3.63207	5.64458	0	1.32429	5.03447	0	1.57661	4.04688
KRTAP19-9B	0	0	0	0	0	0	5.76512	0	22.2578	0	21.0092	11.2723	0	0	0	0	0	0
TMPPE	0	7.12001	9.46279	6.32094	7.25628	8.9231	5.00295	11.9405	15.5618	11.4223	6.68234	5.84564	15.5559	8.9242	12.0453	1.83521	6.82434	6.80892
GM20815	0	13.9322	0	0	0	2.70818	1.8161	1.21068	0	0	0.172211	0.642284	0	1.25566	0	57.5329	0	0.255825
ALDOART1	0	8.11968	3.44552	4.34318	1.35115	0.841732	4.37522	4.13912	6.01631	0.388655	2.20829	0.732005	2.36626	0	4.08025	0	1.27796	4.37342
AU022252	1.25352	0	5.33008	8.02552	4.40271	3.29162	7.41074	7.63073	8.64327	4.12526	9.86805	5.1115	0	8.39369	2.48665	0	12.5326	10.994
KCNE3	0	28.7178	1.30798	0.618338	1.66684	3.11573	0.696431	8.17157	14.849	2.63744	2.54245	6.77349	2.9198	22.5129	19.6802	74.1519	2.4525	5.66563
A530088E08RIK	103.759	10.1393	24.2014	8.40943	7.11739	8.37631	5.94756	6.7843	6.5412	3.18505	4.30813	5.78439	21.4705	26.3864	7.81679	46.3767	5.31914	16.3837
POR	33.5922	8.52817	6.68105	71.7096	91.4535	59.0086	10.0072	37.1666	35.5369	54.3405	91.7465	72.5101	26.5586	35.4977	25.1271	7.53556	77.632	65.6284
FOXRED2	1.28999	9.74564	5.88871	6.52541	8.88741	15.474	3.67757	5.3894	5.09995	5.65668	5.58557	11.7066	3.85098	16.4339	4.8301	16.7587	8.32362	9.96773
COL19A1	0	0.372267	1.27596	0.545521	0.367947	1.91704	1.72363	1.56505	4.79854	2.20473	0.379904	0.786564	5.99801	10.6932	4.27174	3.29153	0.708154	1.69177
4930415O20RIK	0	158.612	21.9401	21.3201	2.14643	12.0826	7.17075	25.1032	0	2.47825	6.5379	0	37.7913	68.6883	0	86.538	5.41821	8.35843
CLPX	0	56.5884	14.9333	25.7378	22.9332	37.9939	9.77407	28.2342	16.0394	24.4027	33.087	26.9569	18.8705	21.848	12.3369	0	22.4612	24.7892
IRF2	85.1743	105.647	14.0496	68.822	67.8307	75.8822	46.821	61.9949	75.5731	108.313	93.7795	72.314	71.7361	81.005	111.117	0	73.7921	58.1328
NUAK1	0	11.7035	1.87725	0	0.503811	0.941147	6.10505	0.539889	6.24368	0.362154	0.54905	0.61395	2.42488	19.9905	1.65895	0	0.317651	1.63026
COLGALT1	0	6.38206	4.31533	23.3487	26.9347	23.7437	10.1449	24.3956	14.4697	16.691	27.7806	25.9935	34.8644	26.4991	13.5345	0	36.8356	23.4484
LEMD1	0	7.92901	23.2922	0.305942	0	5.78084	1.80808	5.68591	5.51234	6.04971	4.57956	3.01567	37.9268	37.3607	12.2281	0	3.1191	4.80465
TXNDC2	0	20.0492	3.92662	2.12132	0.476597	4.67651	2.6883	4.16124	9.09575	4.93551	6.23143	1.74292	3.7562	34.0707	13.7389	66.505	1.80314	2.77686
FBXW11	0	17.7007	15.0006	53.352	38.1029	43.22	7.99025	23.8536	33.31	45.0463	45.1975	47.872	17.3545	13.9392	18.8127	48.1433	40.784	41.6187
KIF21A	0	5.56853	6.21061	4.19954	0.579329	2.04406	3.75218	2.60131	9.32613	2.88714	1.93619	2.19628	6.42109	19.9196	4.76872	6.25145	2.27272	2.4369
1700029J03RIK	0	7.63762	0	0	0	1.48563	0	0.730774	0	0	0	0	0	0	23.5697	0	0.500491	0.771376
EIF1AD	0	6.56632	14.7893	55.3826	43.9835	53.0918	19.291	59.9114	80.958	46.5151	36.3171	47.8011	35.8758	29.5015	13.1979	116.039	48.8059	53.7583
OLFR1378	115.463	11.5882	0	0	0	2.81691	0	6.09608	0	0	6.29529	0.979433	0	0	0	0	0.379783	1.75552
RSPRY1	16.6746	2.94855	5.51242	12.4884	12.771	18.6497	5.73249	16.4961	13.187	15.7799	15.6797	15.6771	8.78566	8.49861	24.6094	46.0312	12.8695	12.8855
RGP1	16.8486	8.89409	4.01995	8.91806	9.21737	10.703	4.19355	12.6172	17.2332	11.9105	13.6832	13.6462	8.40824	23.0435	6.67927	6.04833	11.8473	10.8476
RSBN1L	0	25.1926	30.7941	54.743	50.9092	49.6626	22.2181	37.477	49.7513	62.3238	66.2815	50.6103	40.7872	37.7047	72.0184	29.298	55.7789	43.8552
GGPS1	0	3.08932	12.7242	13.1756	11.8349	12.643	3.3179	15.4198	14.4173	8.02325	10.483	13.0856	6.74982	13.6819	11.4541	0	13.1594	12.1859
GM41410	0	0	0	0	0	2.99684	16.029	0	0	0	0.696146	1.73568	0	0	0	303.305	0.672582	0
GM5878	0	7.01329	0.214626	1.28477	0.364799	1.10741	0.628781	0.502628	1.39111	1.18005	0	0.222277	6.22531	3.90833	4.80496	8.85646	1.38003	3.71842
GABRA1	0	5.69761	14.5689	1.30213	0.922025	0.656158	3.57751	0.322633	3.8508	2.49965	1.20577	0.998754	9.45202	15.0523	3.75896	0	0.664381	0.937689
PCDH1	7.39353	10.0365	1.42255	1.71131	2.36288	2.66915	1.37766	0.504784	2.93401	1.61173	7.32966	1.07147	5.4826	2.09347	2.17149	88.7114	2.00951	2.13386
EMSY	1.59362	23.5682	15.1775	57.4621	41.8928	40.4264	11.6253	36.8181	54.8823	81.5653	45.1652	50.2307	64.9319	48.2242	51.426	0	49.8028	50.3971
BAG5	0	8.61285	12.0188	24.9822	27.5023	31.3039	11.7909	24.5299	8.20343	26.899	25.8877	23.1483	24.4696	21.3395	4.13109	23.9181	21.0128	31.1394
GM10732	0	0	9.6208	0	0.972857	4.36604	0.487746	4.29428	3.71693	0	1.27174	0.316344	9.20696	25.9877	0	254.877	3.92646	0.756012
ZW10	28.0803	34.0424	25.0921	43.2588	37.1617	45.6739	19.2823	36.6615	42.7043	32.4559	38.7357	40.5896	53.5946	29.0188	18.5598	9.24231	47.919	38.1502
4933406J09RIK	0	3.13947	8.45415	5.08708	0	6.40823	3.68257	6.00257	0	0.563574	2.56064	5.30684	18.0167	4.66983	26.3572	0	1.441	6.34124
LRRC31	0	13.6784	4.37899	0.48704	0	1.22709	6.58415	0	9.18811	1.5109	0	0.711421	5.1743	3.12881	5.40748	0	0	3.40035
WDR20	0	10.7341	8.54073	20.2026	12.8412	14.4985	2.65951	21.9512	21.5063	16.2793	21.2462	16.239	12.6069	24.9928	10.6638	0	17.3898	12.4664
SYMPK	21.0012	15.6683	21.9866	54.0001	52.7174	63.1266	17.8418	54.8482	61.5479	56.9271	69.4616	57.814	35.4863	40.5087	48.0436	0	57.2013	56.3466
SACS	8.30047	9.50833	8.89901	25.2303	16.4172	19.9971	7.83345	19.9175	26.683	24.9483	13.4626	16.418	18.4714	11.9209	13.3986	4.56112	18.2378	19.0832
GNL3	0	25.4337	31.6984	120.944	96.6661	157.301	62.2418	116.027	52.3174	110.813	64.1377	105.721	97.2857	63.0311	118.436	27.7188	91.1278	120.957
FABP2	0	15.5329	19.357	0	0	1.64759	0	0	0	0	0	0	0	0	0	0	0	3.42271
GLI2	0	0	3.93062	1.10072	0.154658	1.84888	3.10199	3.06816	4.83519	1.81422	1.13266	1.20614	2.5983	29.4517	2.64794	8.63655	0.390038	0.840714
SRP54A	0	6.24165	3.29126	8.74001	11.2381	5.13198	2.44183	4.03746	10.2858	7.32462	4.83346	11.362	2.36044	0	0.986847	0	7.80994	8.63085
EYA3	20.7559	9.71731	9.51605	19.0076	18.7222	22.4346	8.71866	27.4848	20.6615	25.8114	20.9411	23.2584	29.5118	30.0351	17.1762	57.4316	20.2431	21.5111
KCNH2	51.5246	7.00525	4.07321	1.21575	1.77635	4.16928	1.31322	5.27153	0.694759	0.392899	0.714772	2.44225	16.2629	0	3.14964	0	2.23998	2.82983
CPT1A	15.2897	3.80559	11.2967	49.4613	55.7218	47.4258	14.5779	53.0938	57.7482	50.7994	70.9274	50.5772	44.6945	52.7849	67.9532	0	57.972	54.1899
KRT71	0	3.54391	11.1548	1.87475	2.63276	5.31381	5.0162	0	2.81326	4.90715	0	4.10773	9.95856	2.00723	9.36669	3.8338	0.398421	5.11289
4933402J07RIK	0	18.2065	20.3738	0.803011	0	7.08056	1.69403	9.94969	3.1015	14.9435	7.77282	3.51726	29.8676	12.9069	8.02367	78.6607	3.06891	2.10143
PRSS32	0	1.63007	8.38003	1.00623	2.71189	4.11955	0	1.55836	0	1.17049	0	0	0	11.3157	0.558587	92.5232	0	2.96324
OBP1B	0	0	0	0	0	3.48017	0	0	0	0	0	0	0	0	0	0	0	0
CDKN1C	0	0	4.24018	2.85068	0.60043	0	0.602097	0	0	6.01066	2.19814	3.31808	0	0	0	0	3.33176	4.89773
1700011M02RIK	0	0	24.9966	0	0	0	7.55974	0	0	0	0	0	0	0	0	0	0	0
OLFR676	0	0	0	0	1.49179	2.79146	4.11314	4.94263	0	0	0	2.42648	0	17.0998	38.3813	0	1.88179	0
CRISPLD2	0	24.4869	0.959183	2.34207	2.90396	5.04436	2.23524	1.68476	3.88583	5.62541	4.53043	4.38744	5.88549	11.1598	3.69088	0	1.54186	0.98917
LRPPRC	36.5432	22.6887	10.4622	61.8461	44.7314	65.3263	18.7294	59.0219	75.6766	53.7673	41.2356	61.5857	56.553	47.5747	52.5193	62.3099	56.8686	66.4707
EPPK1	0	2.93334	2.29034	1.36965	0.824847	1.69466	2.79185	2.33307	0.691742	0.768317	0.647261	1.76891	3.29079	12.721	1.24917	16.8239	0.582449	2.01761
IFI27L2A	0	110.89	104.642	371.214	337.996	227.541	141.893	120.527	199.418	346.873	395.845	256.453	167.026	124.476	290.909	0	289.87	239.571
FAM124B	0	0	1.63438	2.05993	1.31167	1.73	1.83764	0.992455	0	0	1.21071	1.37923	7.29445	16.1714	1.77886	0	2.23788	4.94417
ABHD13	0	0	2.19719	9.63101	9.1742	8.34139	5.34311	10.7383	7.12032	9.03406	12.2631	9.23399	2.34454	23.1937	10.827	0	10.0329	11.9007
GM11529	0	2.68978	2.63396	1.66009	0.895182	1.88215	3.36628	2.67373	0	2.12435	0	1.6368	0	34.1273	12.5335	0	2.11673	1.08657
GM5083	0	0	4.08572	0	0	1.21687	4.34938	0.398967	0	0	0	0	0	0	0	0	0.547113	0
PAPPA	16.9561	5.95382	3.08934	0.191903	0.517747	0.276294	1.99348	0.984915	2.32613	2.456	0.556212	0.81112	4.27103	16.1954	0.913162	0	0.792751	1.61536
RASIP1	0	0	3.75366	2.9825	5.33942	2.97988	0.26077	2.42085	3.17413	11.0077	10.1558	4.16925	2.54927	5.28447	10.7336	21.0409	3.49777	7.6748
TEX37	0	0	5.41352	6.26131	0	10.0375	20.6352	25.3919	16.1326	9.26716	1.00067	0	22.1841	10.9849	5.05542	83.5202	14.4932	17.1248
CD53	0	34.5565	32.7244	193.688	145.437	141.853	32.8767	92.0351	133.512	223.696	142.142	144.939	79.6661	133.215	98.8731	27.8046	169.058	110.602
ZFP804B	1.0573	1.01978	3.37044	0.943919	0.0530424	0.198187	0.731402	1.85154	2.42748	6.4975	0.277457	0.775693	0	0.505181	0	3.21924	0	0.926884
GPR87	0	3.91468	1.53334	1.69152	0.162822	7.30566	0.816337	0.898168	0	3.37312	0.425724	0.794066	24.8189	24.8444	5.90235	104.686	1.02675	3.16281
PRL7B1	0	0	22.0443	1.85383	0.623901	0	0	0	0	8.08514	6.93023	0	0	2.9803	12.3488	0	0.787022	1.81904
PAH	0	4.63265	4.03247	2.54148	0	4.6023	3.4895	1.77113	2.86035	2.7718	0	1.21812	11.2502	18.3674	1.05815	0	0.675136	2.9111
OLFR1184	0	0	0	2.7334	0	0	0	0	0	0	0	0	0	0	0	0	0	2.98017
RNF103	0	16.8365	3.09142	13.4509	8.31911	10.985	4.39086	9.76861	8.35019	15.1092	13.6598	10.0624	9.52603	3.57478	11.7416	0	15.2232	7.89434
FADS2	0	43.0615	12.2667	4.83291	9.11801	5.78365	3.06126	5.98779	5.59646	5.62187	6.59872	9.26411	0	12.4222	6.43892	0	6.16051	12.0187
VSIG1	0	8.11531	0	0	0	0	0	0	0	0	0.301041	0	0	0	0	17.6961	1.0645	0.447037
HYAL4	0	12.201	1.55841	0	0.441373	2.88708	0.691565	2.43375	0	1.5235	0.721376	1.25537	19.7104	1.05164	0	0	1.25239	0.642883
FAM136A	6.00702	11.5946	1.77403	44.0595	38.1298	59.4467	52.327	35.4681	30.5008	49.4317	23.8413	48.0177	36.4358	89.0981	24.8312	0	26.9904	33.6652
PSKH1	0	0	2.2122	8.26469	8.32525	6.14658	5.13381	9.62219	8.4512	1.85351	4.74095	8.29161	6.6994	26.861	8.18119	0	5.24921	7.03971
SMOK4A	0	17.4025	6.67842	1.45136	0.489192	0.731339	2.94336	1.79811	0	1.01306	0.767576	2.86211	6.68154	0	0	7.12385	0.493531	1.13999
VMN1R2	0	0	1.47893	0	0	3.52488	1.18027	2.88951	0	0	0	0	0	0	0	0	2.77201	1.83056
NAPB	0	4.76571	0	0.0864955	0	2.07032	1.97401	1.39304	0	0.100629	0.45762	1.7059	4.59422	2.77759	8.06697	35.3968	0.514834	3.51058
PGPEP1	0	1.66208	1.22074	3.5896	0.864546	4.27984	0.541879	2.54116	0.329674	2.68473	0.791426	2.45829	4.53945	10.703	11.8142	0	1.90783	2.8535
GM11715	0	0	0	0	3.64312	0	15.6511	22.0713	39.9349	0	0	1.69465	35.6751	74.7709	17.1928	0	3.28353	7.0875
ZFP39	0	5.82996	10.7696	11.2832	9.15221	6.69512	5.66723	9.42029	16.6114	8.5611	6.56099	9.58582	15.055	14.178	12.1646	0	11.8191	6.63701
SLC9A5	0	8.89824	10.7977	10.2055	6.72146	11.6537	7.36623	10.8687	10.5895	8.67939	7.3689	11.7712	26.6269	27.5954	9.40948	27.8491	7.81589	12.0338
CST12	0	0	25.4677	3.44773	1.54208	8.68385	10.625	4.27332	0	0	0	5.02651	0	0	12.7572	0	0	0
IFI202B	0	0	13.0228	2.14982	0.65858	0	3.46711	1.21068	4.02268	2.27352	0	1.28457	29.0698	20.0906	0.433978	0	1.49502	2.0466
MFSD14B	0	9.29385	8.80766	31.1734	30.8746	35.8917	15.7937	23.0345	31.1652	29.0568	32.7071	37.602	24.5666	23.7645	17.8706	7.57065	33.6638	27.7337
CSRNP2	0	9.69922	0.852409	4.91088	5.12257	4.05994	3.76202	3.61234	4.53862	3.83868	3.7216	2.60637	7.8795	12.8128	3.74861	0	2.87093	3.6167
TEX10	197.993	15.941	13.468	43.2063	31.7988	36.9345	16.8736	45.4028	27.7803	46.7878	25.3406	32.1234	31.4187	41.5015	50.1131	18.9428	30.013	41.2888
CCDC170	0	4.10022	5.26988	5.69375	1.49255	8.16884	5.3454	5.68245	13.8334	4.96779	0	4.85155	8.40137	56.8974	0	0	0.537788	4.96902
OLFR1138	0	0	0	3.18897	3.37316	2.29537	1.15294	0	0	0	0	2.99282	0	0	0	0	1.16047	0.596033
CHRNA6	0	2.91719	0.892723	0.225031	0	0.141742	1.61657	2.92729	0.578789	2.61797	0.69438	2.83535	2.78902	11.5631	10.7435	0	0.573979	2.06226
DOT1L	23.2123	12.2899	11.6056	92.2184	71.4804	80.5209	11.8686	33.7199	38.7669	95.3701	66.9261	88.1413	46.1905	59.4222	32.5764	11.8264	78.1192	83.5711
SLC29A1	57.1894	8.1896	28.4912	33.251	44.2049	48.255	12.1387	56.8488	44.8175	27.5422	49.0083	43.7154	19.3108	26.485	24.2182	69.6429	42.9682	37.4359
COPZ2	0	0	18.9857	5.98724	0	11.0224	6.21619	1.712	0	0	3.64605	3.52983	0	47.3859	0	454.683	2.73737	18.6792
MUP15	0	0	0	0	0	0	0	0	0	0	0.174291	1.3001	0	0	0	0	0.336241	0
PPP4R3A	23.6722	39.4555	50.1428	127.682	100.401	117.86	48.0999	105.228	117.657	146.639	116.582	117.35	92.9898	81.6918	100.686	82.2945	105.494	97.9585
MRGPRD	0	0	4.95667	1.04118	0	1.4428	0.527994	0.902934	13.6571	0.605649	0	0.228155	0	1.33748	0	0	0.796737	1.36312
BGN	0	0	0	8.83151	6.97692	5.56273	2.21554	0.683837	0	17.0166	16.6644	9.22208	0	8.8641	5.20915	29.3523	5.04444	3.25168
GM10451	0	0	6.19002	1.46414	5.25541	3.6885	0	3.02368	0	0	0	2.13733	0	12.5547	10.8366	0	5.38656	9.57732
RPS15A-PS6	0	19.6287	0	14.8795	5.19098	9.71811	6.50525	0.682877	28.3965	16.6629	11.6272	16.2887	0	0	4.89453	0	6.5487	6.48795
RASSF3	0.631147	7.00102	13.7119	15.121	12.3489	14.4346	15.0035	23.1546	32.3673	17.8103	16.2312	12.5544	18.2915	26.5414	20.647	16.9103	15.0932	17.8295
GM5166	0	0	3.88808	0	0.330101	1.85347	0.413693	6.0776	0	10.2678	0.431359	0	20.8518	0	0	0	0.416418	11.5502
MAP3K13	0	6.24261	4.22112	3.20992	0.680388	1.96413	2.3649	2.95406	3.65531	3.04101	1.49649	0.854214	12.8271	9.71754	7.02613	0	0.779954	2.04142
LIMCH1	6.25335	11.2881	6.96574	2.57615	3.34615	4.38729	2.62164	2.48226	5.39759	14.6531	4.24982	5.123	8.44607	12.5606	5.61467	47.2613	0.892566	4.7473
TPBGL	0	1.73632	1.70033	0.964352	0	0.134983	1.63008	0.92923	3.58265	2.6178	0	0.821791	0	11.0115	0	0	1.36655	2.52506
MUTYH	0	20.446	15.1775	10.788	13.8547	17.1797	14.2713	22.6964	21.4723	22.7312	19.5487	11.1487	10.8129	11.7701	22.1472	0	7.95798	13.8546
PCDH8	0	0	4.2774	2.06113	1.06913	0.499336	0.670102	0.294632	3.46579	1.38343	0.48934	0.347445	8.42124	2.54564	1.05621	0	0.539274	1.2455
SLC25A26	0	4.6839	6.88003	3.25229	1.94848	4.32462	4.12148	3.58165	0	16.3948	2.54759	2.57317	1.91961	32.5024	4.81456	0	4.14666	11.5893
B230217O12RIK	0	22.9271	2.80641	12.5587	4.17273	7.35321	8.36863	8.10834	5.00567	7.20194	4.83226	5.23191	8.14332	17.0456	0	0	8.72043	7.40941
GM5108	0	15.0426	0	0	0	16.109	5.86369	23.0613	0	0	0	0	37.1068	0	5.16334	584.816	1.96944	15.1937
VMN2R24	0	0	0.410594	0	0	0	0	0	0	0	0	1.41748	0	4.15531	0	0	0.329983	0.169377
PWWP2B	0	8.52413	2.58371	3.50702	4.22206	6.3114	4.12807	9.1552	19.6521	1.31141	7.61868	6.58683	2.6612	0	0.278128	0	7.454	4.59123
FAM122A	0	0	4.3174	25.3298	9.02874	21.0965	5.12803	17.6363	17.236	22.1601	18.0752	20.1796	22.2412	30.9355	3.71872	0	16.5463	24.387
KRTAP13-1	0	0	9.12465	0	0.430234	8.05765	0	3.17092	0	0	0	0	0	0	0	0	0	0
RPRD1B	11.238	3.09677	6.71508	26.4114	28.3039	25.4486	7.49994	30.3528	21.5868	28.028	28.1668	28.1919	24.4072	11.3955	42.8879	4.46927	27.2762	31.3635
SUN3	0	26.4075	4.1558	2.32892	0	5.13401	5.40759	4.68895	0	0	0	3.18846	11.342	16.8387	4.52494	99.9012	2.72077	11.8108
P4HA2	0	2.78631	8.64031	4.72888	1.25581	2.70781	4.72246	1.06521	15.1132	0	0.884181	2.04093	18.2685	30.377	5.09127	0	1.70551	4.12708
FLII	0	34.4423	18.4764	117.207	140.21	107.098	20.0132	133.201	85.8043	159.632	152.485	132.876	86.0487	31.1133	112.262	52.4453	125.844	100.258
PDE6A	144.107	1.69796	13.1835	2.6194	1.51403	3.58269	2.97338	2.41064	0.384927	2.26383	0.395985	1.31205	0.265005	22.1096	9.63896	17.7654	1.78191	3.13557
NLGN2	0	2.10107	3.17206	5.50992	6.81252	3.40259	4.1558	4.95221	3.61159	7.35317	4.002	5.6232	4.01674	2.77519	2.63899	0	8.77421	6.50703
MMP13	0	2.79969	0.783326	0.123413	1.74726	0.466409	1.46014	3.82239	2.85692	0.287149	0.543983	0.946487	4.80727	0	0	0	0.104924	2.74664
POU3F2	0	7.01757	4.13897	0.541264	0.398225	0.805851	0.707203	0.609589	1.39181	0	0.303795	1.13228	4.70422	2.2119	0.218533	25.783	0.41846	1.15969
SOX15	0	17.988	0	7.98248	3.03857	0	9.08148	0.860038	10.7216	15.34	0	2.66058	23.3574	0	0	0	0.294816	9.08338
B430306N03RIK	0	8.4209	10.6025	1.39191	1.00111	2.80558	3.76478	3.56379	3.57978	9.17633	2.12734	0.508362	4.92881	0	0	0	2.52485	0.971917
UTRN	40.9959	140.452	101.034	100.146	82.9333	90.6203	44.4796	107.238	146.021	122.861	104.147	104.034	196.258	169.752	197.952	114.621	91.5725	96.1655
COL1A1	0	4.73649	1.40809	4.59268	4.32925	4.33932	3.0003	2.06897	2.54984	8.50072	9.3441	8.92121	11.6421	26.1417	5.21514	23.5002	2.70736	6.6967
SLC30A1	0	8.6907	1.89127	9.47395	8.43845	9.15772	4.78533	5.16719	5.51601	16.6375	7.82992	5.09259	9.49421	8.41827	3.04321	11.707	11.1475	8.26961
LTBP1	15.7317	12.2138	2.644	2.41954	1.31084	3.54778	1.84445	2.89917	0.20398	3.69183	2.79889	2.08627	4.63467	8.40531	4.6682	13.3155	0.674661	2.4929
4932411N23RIK	0	3.99393	0.419054	0	0.474821	0.221773	0.669607	0.54524	1.35824	0	0	0	4.67528	2.82661	1.36821	0	0	0.806694
EXOSC1	137.246	22.9109	28.7448	19.445	33.0564	37.8562	38.2612	34.2207	19.8999	34.9578	27.0594	30.2559	73.5613	21.2969	26.9863	0	21.9717	36.7317
1600019K03RIK	0	35.5793	49.7469	0	1.05323	1.98071	2.63816	31.2005	0	9.13819	5.49464	0	0	91.3759	66.3465	0	15.9593	26.6974
CDKL5	0	2.90445	4.26638	1.79234	1.40992	3.13601	0.0841609	2.09714	8.4512	2.31689	4.03859	2.6184	9.87279	3.83728	3.3167	0	2.45528	2.34657
SOX6OS	0	0	0	0	0	5.69543	5.66981	11.2202	0	18.3861	0	0	0	0	0	1563.66	0	0
OLFR1270	0	0	0	4.04262	0	1.01845	0	0.500901	0	0	2.13438	0	12.8883	0	0	0	0	2.11585
SAXO1OS	245.988	0	0	0	0	7.62978	3.64232	4.29007	13.3941	32.1966	0	0.946804	0	100.307	0	0	2.93472	19.2334
SLA	21.2041	18.7771	29.7161	138.946	157.512	144.541	13.9908	51.0134	73.9736	183.434	162.004	158.018	47.2602	48.509	61.3405	49.953	163.618	159.696
MORC2B	0	15.4394	11.6218	0.710981	0.0479451	3.76184	4.86823	3.08284	0	2.15065	0.250797	1.01275	0.755263	11.8717	0.63152	2.90995	0.96734	2.3272
ABCA17	0	8.74024	4.75512	0.719091	1.53566	4.37849	5.21787	3.41494	6.93433	1.53379	1.47978	1.44456	3.81933	3.46347	6.78644	0.981138	1.27398	3.13839
KLF3	0	47.1266	24.6898	7.56201	3.43111	16.854	17.4493	46.3027	24.6894	19.9629	8.97273	15.7727	48.9232	79.4041	43.9172	74.9481	8.65384	12.9454
KBTBD3	120.35	9.37785	5.02898	2.75597	1.76501	3.64542	5.58931	3.92654	9.57035	2.08401	1.57907	1.50969	14.1513	17.7033	0.61198	16.9102	0.820035	5.05107
SLC45A1	0	1.67863	12.1232	3.62582	0	2.44694	2.07919	1.92515	0	2.41036	0.570763	2.69558	4.58561	14.1405	1.15019	6.35687	0.330273	4.06862
UFL1	2.34596	15.3151	10.9076	14.4973	12.9999	18.4663	6.49124	12.5055	12.9787	16.367	12.1705	14.7088	17.111	26.2056	12.9963	4.39585	14.4291	14.2715
LAMP3	59.2812	0.312466	1.22396	0.964111	1.75519	1.21455	2.68912	3.22493	2.72753	3.36493	0.765071	2.64086	10.9247	13.6229	0.214088	27.6159	1.31161	2.27203
KCNC2	0	3.68924	2.98452	0.84128	0.400501	0.374057	2.25925	1.59399	0.509007	0	0.349179	0.271132	0.350453	1.58896	1.64837	36.8696	0.294596	2.26785
BUD13	0	16.4109	8.03524	35.7561	24.3096	39.0505	16.9864	28.7086	29.6074	22.1371	26.2401	42.5349	50.5404	23.6596	43.618	0	29.2217	35.156
ERMN	0	13.877	11.5655	3.1885	3.50136	2.98388	3.00306	3.8373	4.92015	2.9676	3.05245	3.59339	10.0002	13.4573	4.45048	0	2.014	2.86252
FRMD8	0	13.5994	10.5565	39.5049	56.3086	44.2228	7.95805	50.8439	61.8574	44.5308	36.5455	41.826	16.6708	88.7412	64.5428	27.6389	50.0358	38.4552
FAM204A	0	0	8.6385	46.6909	46.2627	40.5285	29.8311	38.4279	14.8552	28.022	47.5478	46.2708	36.8089	41.3361	26.0114	0	39.2689	23.5413
OLFR1404	0	15.375	0	2.76899	0	3.98623	0	0	0	0	1.0443	4.33163	0	0	0	0	0	3.62317
TCL1B3	0	17.6463	0	8.17458	1.10003	8.92374	2.75709	36.4656	4.21206	0.633767	5.27017	1.19318	0	0	13.3105	0	4.16321	1.42577
IFNA14	0	6.7979	43.2552	0	8.46372	0	3.53446	6.51172	0	0	9.20741	8.0443	0	0	0	0	1.78038	0
LYL1	0	0	6.48989	3.70104	0.393842	0.736152	3.12654	3.86135	6.01404	1.5862	1.71642	3.62757	24.8345	6.25752	0	0	2.31789	2.03983
NECTIN1	0	0	0	3.16562	0.699366	0.756343	2.6301	2.16373	0.421049	2.73051	1.44412	3.10992	4.83149	4.90703	2.30279	0	1.11396	1.00048
PNPLA8	0	6.26118	1.93028	12.6639	9.93908	11.3568	5.8062	7.88877	17.4794	25.4714	14.7643	11.681	2.53345	6.89238	17.7943	57.9809	6.99668	8.89925
VRTN	0	8.91299	1.26701	0.177423	0.418722	2.79389	0.299934	0.43961	2.73777	4.95394	0	1.74959	3.45541	14.8136	0	0	0.377156	2.09061
PSCA	0	0	0	3.6396	2.79902	3.92952	3.94622	0	0	0	0	0	0	0	6.92686	0	0	0
GPAT3	0	4.05609	16.9713	2.84442	3.8355	2.2933	3.36551	4.9335	0	7.14774	1.80555	1.74521	13.2956	19.0008	6.31624	5.58607	1.54776	2.23432
KLK7	0	0	1.14386	0	2.06519	5.22224	4.72049	1.33983	1.85482	3.3548	0	1.97451	44.0429	0	0	0	0.919225	4.48281
ERAL1	0	25.449	3.7923	18.78	9.3211	17.8509	7.35645	13.1141	15.8117	12.5124	11.2846	18.3293	8.46448	66.9051	12.1314	12.5672	25.1063	22.3489
ARHGAP27	0	2.50315	7.70411	17.9279	17.9685	16.2613	5.50292	15.9913	24.5399	16.173	19.3633	17.3477	16.9932	31.5279	19.7216	41.0962	20.9692	18.4899
PTPRTOS	346.265	16.7534	0	0	0	6.52065	6.53705	0	0	0	5.29916	11.3284	0	0	0	0	0.731536	1.12807
IL12A	0	46.6647	8.62162	5.9788	5.1265	1.36936	4.81916	4.37722	0	4.10956	3.82953	3.57194	30.8009	54.141	18.707	197.655	1.38551	7.11364
GM8787	0	0	2.54654	0.535129	1.9829	1.3482	4.97074	0	0	1.86742	0.942614	2.05145	24.6389	0	4.15889	0	0.227354	1.40075
RPL27A	15.6138	204.122	102.775	448.624	575.784	583.607	221.209	445.395	267.311	287.764	533.237	559.127	279.011	368.256	272.69	0	597.001	582.374
U2SURP	11.8256	23.5768	20.9555	53.3673	53.8305	62.7991	25.3679	56.8092	57.3292	60.9406	54.1162	63.5042	51.9299	38.3315	67.9444	80.9196	54.9348	59.6805
ATP13A4	12.9842	7.96915	16.723	2.10749	0.473731	5.66392	7.42309	5.13478	5.96163	8.6634	1.48683	2.84805	20.6462	8.1208	5.77185	0	1.31423	7.63413
CSGALNACT2	0	3.20132	1.43687	12.3467	7.15997	9.64346	3.27008	13.3585	13.5477	13.4066	18.5085	7.03468	14.2817	6.87229	11.6979	45.8125	10.2887	7.32815
IQCH	0	0.281577	2.48168	2.25884	1.11306	4.59676	1.54214	2.90606	8.26701	0.808599	0.0766075	1.1423	3.69165	20.6452	2.12213	19.9099	1.77296	6.02852
SMG1	31.637	31.5067	21.8248	88.8093	75.8775	80.8558	18.4923	63.5037	88.658	107.748	67.2693	85.4852	86.0381	86.6831	105.608	40.1151	79.4384	83.7883
NEMP1	0	5.366	10.9602	4.20972	6.79482	6.07798	2.79927	15.0597	18.1225	10.1808	5.79896	6.37513	11.5563	14.8836	3.99133	0	5.67183	6.68871
4930451I11RIK	0	0	93.0222	0	0	2.0021	13.3321	11.8267	0	18.4736	0	24.3192	16.9208	0	0	0	32.2614	0
ADIG	0	0	0	0	9.24826	0	0	0	22.1926	3.0008	1.50964	1.88256	9.14805	0	0	0	2.18821	0
D030024E09RIK	0	10.2982	19.9592	1.58887	1.42819	0.667193	3.80427	2.95268	7.83331	2.1565	1.9842	1.1605	0	0	6.46835	0	0.450263	3.98676
COL17A1	14.8888	13.9955	2.75892	1.62623	0.605092	4.09739	4.74076	5.69667	3.17242	1.2396	0.445117	2.58076	20.849	31.6905	1.12072	31.6771	0.810699	5.35989
FSHB	50.1262	9.15143	5.12081	1.61387	0	0	0.170413	0.499872	6.22853	3.52011	0	2.20988	0	0	0	0	2.22897	1.05625
LPAR4	0	0.966821	1.42019	0	0.502886	0	0	0	0	2.94989	0	0	3.69691	4.31044	0	15.8711	0.190242	0.0976391
SYTL2	0	11.3445	13.7503	23.0085	29.4858	17.854	6.54843	12.4395	27.4437	26.0346	37.6496	19.9932	16.0503	48.6386	18.9845	42.7457	42.3045	25.017
ATP1A4	0	11.3461	8.91802	5.80396	0.559073	3.36567	3.19261	7.53281	9.95121	3.96565	1.94957	2.42258	15.3324	15.384	5.93265	105.558	2.03668	5.06584
KLRA13-PS	0	0	0	0	0	0	0	0	0	0	0	0	0	0	0	0	0	0
CABS1	0	0	0	0	0	0	0.828564	1.82328	18.3038	0	5.83333	1.8806	17.3733	0	0	0	0	2.88921
TMEM225	0	0	75.8911	10.0759	1.69586	1.5865	0	1.04039	6.48657	5.85947	2.58574	0.919414	47.5907	56.6866	0	0	0	0
PLXNA2	0	5.86059	3.65227	0.82183	0.79452	3.45111	3.38176	1.86655	3.24006	3.09162	1.88488	1.50096	3.20089	14.0725	1.21664	13.4595	1.00185	1.93698
PCNX	10.3547	6.84454	3.82457	11.2037	10.64	11.6733	3.19275	8.52475	8.94221	19.9719	12.5348	11.5423	11.6106	14.1968	7.94367	39.0582	11.5783	12.4258
NRG1	0	4.09837	1.83475	1.44502	0.536037	0.910209	0.824684	0.402787	0.557334	1.42904	0.0955959	1.50428	6.26774	5.56747	0.882427	0	0.737369	1.93938
LHCGR	0	1.59594	3.48099	0.492373	0	0.789452	1.32452	1.33086	0.46039	0.416619	0.789607	0.784774	1.58492	6.89855	0	0	0.190334	1.11356
VMN2R107	0	12.0482	2.0342	0	0.0864258	0.322991	1.30003	0.158822	0	0	0	0.561808	11.3492	2.47037	0	7.34214	0.435955	0
SGCB	0	3.32495	5.01976	3.24865	4.55409	4.63103	1.80656	6.56657	16.05	7.36008	7.01076	6.18231	9.98985	19.2172	6.83422	47.5808	4.87047	3.4698
DGCR2	0	2.51782	9.86264	24.4705	25.459	24.0746	10.3097	24.1564	26.3709	39.1341	35.2112	28.9405	13.4788	33.9261	20.5281	28.614	30.4525	30.4112
SCGB2B21	0	0	19.041	0	4.48169	11.7873	23.5776	0	0	0	16.3733	0	0	0	0	0	7.92112	12.2259
RNF43	0	3.59331	0.989683	2.42517	0.981258	7.85615	4.39307	3.09031	5.16746	3.62765	1.95539	3.03694	7.85131	14.6848	2.46186	11.344	3.12287	1.90516
9030404E10RIK	0	0	0	2.88229	0	4.03417	6.48865	2.77758	0.824364	0.745018	0	0.701481	0	14.4091	0	0	1.90449	0.838215
NREP	1.81836	16.6653	1.28839	1.21795	1.186	0.340958	0.343073	1.50892	1.39239	5.35277	0	1.33437	7.18836	6.95429	1.20202	0	0.230097	1.94878
EEF1AKMT2	102.337	38.5662	31.2725	46.8808	29.0634	38.4318	47.7304	39.6466	50.7704	16.8776	70.4063	49.3012	60.6256	47.838	25.6111	161.014	43.6117	45.2788
GM5725	0	0	0	0	0	0	0	0	0	0	0	0	0	0	0	0	0	0
SCML4	8.04065	18.1624	9.99227	6.48509	5.05275	5.7109	6.12101	5.07009	20.0768	7.91121	6.27458	5.31223	18.7272	40.8386	15.0998	0	2.9448	6.75982
ZFP967	0	0	0	0	0	0	0	0	0	0	0	0	0	0	0	0	0	0
C920009B18RIK	14.0473	4.96769	9.95069	17.9743	13.0137	12.4627	3.82804	11.0476	26.1572	16.0485	10.5674	15.42	27.1358	18.7915	10.5199	0	10.012	16.1452
MOS	0	0	4.43499	1.27082	3.59619	2.2412	2.79036	2.83412	0	4.13914	0	1.67037	33.3066	16.3329	7.90124	0	0.215979	6.65318
1700104L18RIK	0	0	0	0	0	0	0	0	17.2553	0	0	0	0	6.15321	23.3304	0	3.23838	4.99464
NCOR1	50.0467	54.5891	37.7485	132.993	104.775	113.153	39.7609	109.861	136.041	141.039	122.1	125.617	135.2	116.151	117.01	38.6406	116.893	110.933
SOCS3	0	7.44623	12.6648	74.6129	112.184	92.4704	7.05163	9.58833	19.5957	138.996	150.851	98.3084	7.70806	15.5351	51.5577	103.895	104.869	95.4642
VMN2R109	0	0	3.88018	0.257402	0	0.162131	0.543807	0.797237	0	0	1.36145	1.26904	0.911506	0	0	0	0	0.505465
RASD1	0	28.8769	0.706928	0	7.35691	2.80672	3.57565	3.86464	8.02631	3.11019	1.96291	4.88123	0	0	0	0	3.40838	4.3745
JCAD	1.22878	6.81379	2.68359	3.33605	2.86636	3.51185	1.35228	5.49164	5.17045	3.82816	3.54707	5.20793	1.77995	14.9667	2.84144	34.0487	2.79825	6.28284
MAP4K4	33.5911	54.5515	64.2706	76.8497	72.2594	69.0222	34.4991	66.0795	78.4331	96.2183	80.2033	69.6824	59.0436	77.8178	95.2158	73.3469	78.214	79.9418
POU5F1-RS4	0	0	0	0	0	0.494294	0	3.40346	0	0	0	6.44551	37.5305	0	0	0	0.666548	0.513459
EPO	438.072	0	10.9718	0	0	1.74418	5.83355	5.14809	16.0634	0	0	0	22.0817	0	9.22392	0	0.587377	0
SLC39A10	39.8419	9.55925	5.87374	29.9553	13.0258	21.1997	6.25766	10.1015	21.5624	28.123	15.7596	19.7068	14.9478	10.7697	12.1994	64.3854	16.9662	23.5478
OLFR1256	142.278	0	13.3103	0	0	0	3.93424	0	0	0	0	3.06389	0	0	0	0	0	0.610187
4930488B22RIK	17.9435	3.99595	0	1.6443	1.93922	0.517838	0	2.29183	1.58651	2.39098	0	2.47668	25.4769	19.8088	5.02041	72.2646	3.14441	2.15231
NMRAL1	0	0	12.4357	13.3252	13.999	14.5644	9.76683	21.8502	23.6962	19.3764	16.7489	17.3878	45.8028	62.9504	22.1918	48.0716	23.1511	26.9331
HEATR1	0	18.6815	8.13896	67.2112	45.207	70.6072	13.5057	58.8645	49.0118	63.4128	38.7871	68.775	48.368	33.8057	49.4811	79.5153	50.0576	60.4317
BCLAF1	56.8953	49.8827	53.825	139.023	125.931	145.41	60.6201	123.223	127.374	134.422	138.749	140.343	106.566	108.716	131.257	79.329	131.653	124.859
SLCO2B1	0	10.7629	12.4292	0.751845	1.94361	3.07826	2.48939	2.56144	0	5.10253	2.37599	1.4417	6.43368	15.2898	2.08693	0	0.426238	2.62506
DAPK1	0	3.37722	2.64582	0.937748	2.17836	3.01902	3.56756	1.4199	3.21515	4.66712	1.83794	2.51179	17.5245	13.7168	8.7922	27.2973	0.797478	2.59208
ZFP707	24.1378	0.554525	5.15866	11.2942	7.26659	9.26955	5.92775	12.7206	2.20118	20.5044	5.8816	10.8731	9.09018	25.2852	4.93985	27.992	7.12757	11.4244
9330175M20RIK	26.2273	7.59055	2.68419	4.81456	0	3.77022	2.41918	1.45089	6.02468	1.5138	0.229415	2.42356	25.3435	35.1053	4.3342	176.728	2.21252	1.3628
TAS2R102	0	0	1.85691	0	0	1.47502	1.97634	0	0	0	0	4.27423	0	0	54.6018	0	0.663018	0
9130015G15RIK	0	13.7681	4.21331	0.531057	0.0895034	1.6725	0.897543	1.64482	0	1.23562	0.468134	0.145455	8.4626	0	5.89623	7.60346	1.69305	0.869032
FANCA	0	21.0958	19.45	25.8272	30.8645	33.8448	10.0091	34.6556	29.7365	22.0727	22.0437	21.8505	36.777	20.4553	34.903	8.50203	24.141	32.8181
5330439B14RIK	0	0	3.38923	1.06832	0	1.34575	0	1.65452	13.0595	0	0	0.585066	0	6.8654	0	0	0.680824	0.349553
4921513H07RIK	0	0	2.13422	0	0	1.69631	0	9.17899	0	0.783011	3.549	1.47396	0	0	14.9512	0	7.99812	8.80643
TNFSF11	0	0.490401	7.68363	14.3763	9.48695	27.0703	9.8459	4.6871	6.61781	17.7808	12.2712	28.1842	1.6077	4.86063	9.74503	75.5124	15.0514	24.1687
ABHD12B	0	7.2403	31.9028	1.8627	0	2.34637	5.0306	5.07749	20.1421	7.36621	0.327884	2.03981	60.7024	55.0834	4.13605	0	2.53141	12.1871
KCNV2	17.9783	12.5558	2.92756	0.0614889	0.870807	0.697161	2.75501	0.914116	0	1.07307	0.271143	0.539008	1.52408	6.31809	0	0	0	0.885591
NMBR	107.354	0	4.75765	0	4.26526	1.67944	10.129	2.47785	0	0	0	1.46012	5.90298	0	2.96042	0	0	1.74472
CST10	0	0	7.47795	1.76921	3.17369	0	9.94282	1.46155	36.4707	0	0	0.64554	22.9846	7.58791	3.92828	177.841	3.00294	6.17101
RPS15A-PS4	0	0	0	3.61501	3.8884	8.19573	3.04523	16.1273	14.9116	5.8847	5.71392	3.16484	2.56209	0	0	0	1.22655	5.67268
OLFR613	0	2.55881	1.34928	1.63965	0.5324	0.535524	0.718733	1.65513	0	0	0	0.266168	1.93528	1.16998	0	3.48001	0.516423	0.0795119
CYP7B1	0	0	0	1.09827	0.105759	1.38353	4.10959	0.388759	0	0	0	0.515654	0.555613	0	0	0	0.400118	2.05388
RPL12	1399.77	714.142	597.355	1859.33	1973.56	1856.17	2087.71	1669.25	1116.61	1438.19	1833.2	1884.39	1168.73	626.084	1535.62	123.779	1980.72	1748.77
4930517M08RIK	0	11.1319	14.3061	0.429635	2.31385	4.87064	2.17492	9.04986	8.85107	0	2.64595	3.29303	12.1757	110.5	20.9874	0	0.364841	15.7397
ASB12	0	0	1.07256	0	0	0	3.61666	0.558432	0	1.31079	0	0.246863	2.39445	0	3.00256	0	0	3.83475
ZBTB12	0	0	0	4.19112	6.29133	1.91988	6.92031	0.472047	4.90134	3.54584	1.51083	1.66954	0	0	8.46048	0	3.88616	1.24685
HNRNPA2B1	617.122	792.922	531.891	1233.01	1191.94	1183.72	1043.81	1312.76	1251.95	1139.55	1198.52	1207.2	942.53	705.212	972.337	853.635	1218.28	1121.82
FV1	0	11.3726	23.129	5.13036	9.09576	7.82326	18.241	11.3746	14.5933	8.48045	3.56717	10.6471	27.734	19.0879	0	0	6.42424	7.77478
2010009K17RIK	0	84.9737	0	0	0	0	0	14.3258	0	0	0	0	0	0	0	0	0	2.74644
SKIV2L	16.6959	9.86984	13.6078	57.6189	52.7956	53.607	10.4996	41.797	32.7685	60.6947	77.4506	48.9963	20.9986	36.5418	41.9968	36.0763	70.937	60.12
ANKRA2	33.0651	12.1198	9.5261	7.67594	14.3988	13.637	8.06813	9.75343	9.61776	10.533	11.5402	8.73372	31.3626	10.745	21.4155	0	6.44293	3.221
GC	0	0	16.8746	1.35369	1.04266	0.974443	6.04457	0.23959	8.45827	2.02467	0.511209	4.87243	10.2729	22.3642	0.858832	0	1.31495	3.29078
RAB10OS	122.291	40.1773	27.4192	42.0975	13.4144	29.355	15.2264	16.7658	11.6128	23.6076	15.548	20.5803	9.31993	7.24909	12.519	0	14.047	15.247
EVC2	0	10.736	24.4501	1.77177	2.18174	1.45567	3.32097	2.38587	4.16023	2.50942	0	2.53219	1.90941	27.7051	8.89512	41.6159	1.57211	4.03433
IRF2BP2	0	9.90024	6.27981	34.6413	30.8041	42.6781	10.798	38.1857	39.0969	42.4024	42.8549	38.2616	31.2187	20.5084	26.2066	61.3733	38.4897	42.9924
2210408F21RIK	116.974	11.4239	0.621439	2.3513	1.58319	7.40454	0	1.45668	2.01804	4.55797	0	2.14564	15.2698	7.55832	9.57172	0	4.99246	1.02555
[truncated: 21,641 more rows]
