# Supplementary material for: Parsing digital or analog TCR performance through piconewton forces
Source: Sci Adv. 2024 Aug 14;10(33):eado4313. doi: 10.1126/sciadv.ado4313 (PMC11323890; doi:10.1126/sciadv.ado4313)
Supplement: Supplementary file 3 — Data S1 to S8 [file sciadv.ado4313_data_s1_to_s8.zip › ado4313_data_s3.xlsx]

## Sheet: Sheet1
		EXPONENTIAL				SINE
		A		τ (s)		A	B (1/s)	C
	NP63	4085 ± 106		261 ± 14.8
	NP34	2208 ± 31		167 ± 7
	NP41	1425 ± 22		108 ± 6.9
	N15	2993 ± 47		185 ± 8.1
	PA25	4845 ±80		259 ± 9		416	0.01321	-3.034
	PA27	3290 ± 160		219 ± 26.7		225	0.01131	-2.3
	PA59	3322 ± 25		102 ± 3.2		225	0.01032	-1.642
